# Supplementary material for: Endemicity of Paragonimus and paragonimiasis in Sub-Saharan Africa: A systematic review and mapping reveals stability of transmission in endemic foci for a multi-host parasite system
Source: PLoS Negl Trop Dis. 2021 Feb 5;15(2):e0009120. doi: 10.1371/journal.pntd.0009120 (PMC7891758; doi:10.1371/journal.pntd.0009120)
Supplement: S1 Table — Full list of all publications where the full text was assessed, including those excluded from the final list with reasons given, is provided. (XLSX) [file pntd.0009120.s002.xlsx]

## Sheet: Sheet1
rec	ref_short	full_citation	category	cat_notes	study_region	inf_described_from	map_incl	SR_incl	map_selection_notes	SR_selection_notes	additional_occurences	country	year	decade	year_qual	species	species_ID	ID_qualif_notes	description	prev_intes_note	prev_data_incl	clin_symptoms_most_least_common	sputum_stool_method	sample_details	treated	other_para	TB	age_cats	age_cat_high	sex	full_text	map	photo_egg_meta	AJOL	GS	WOS	PUBMED	SCIDIR	language	pub_cat	journal_publisher	paper_source	cumb_table
1	Aka_etal_2009	Aka, N. A., Assoumou, A., Adoubryn, K. D., Djino, S., Domoua, K., Ouhon, J., ... & Dreyfuss, G. (2009). Un nouveau foyer de paragonimose humaine découvert en Côte d’Ivoire (Afrique de l’ouest): le cas de l’île de Lauzoua. Médecine tropicale, 69(3), 263-266.	survey: humans, crabs, mammals	patients/symptom pos people only were surveyed		eggs in stool and/or sputum	y	y				Cote d'Ivoire	2006	2000		Paragonimus sp.	species not stated/not identifiable	photo of metacercariae- africnus morphlogy, and similar to one of unknown trematode in Traore phd	patients presenting chronic cough in village; 15 cases paragonimiasis from 1974-1999	study pop- positive for symptoms	no										y	y	yes	0	1		1		French	journal	Médecine tropicale	online	y
2	Aka_etal_1999	Aka, N. A., Allabi, A. C., Dreyfuss, G., Kinde-Gazard, D., Tawo, L., Rondelaud, D., ... & Massougbodji, A. (1999). Observations épidémiologiques sur le premier cas de paragonimose humaine et les hôtes intermédiaires potentiels de Paragonimus sp. au Bénin. Bull Soc Pathol Exot, 92(3), 191-194.	survey: humans, crabs	patients/symptom pos people only were surveyed; crabs market bought only		eggs in sputum	y	y				Benin	1998	1990		Paragonimus sp.	species not stated/not identifiable		patients in 2 Beninese pneumophtisiology centers (Akpakpa,, and Akron); positive case- 70 year old, symtoms appeared 36 years ago	prevalence is from patients; mammals- 3 civets, 1 mongoose	no										y	y		0	1	1	1		French	journal	Bull Soc Pathol Exot	online	NO
3	Aka_etal_2008a	Aka, N. A., Adoubryn, K., Rondelaud, D., & Dreyfuss, G. (2008). Human paragonimiasis in Africa. Annals of African Medicine, 7(4).	general- review				no	no	issues with some reports from other countries DRC, Libya and Sth Africa, eg Libya one- infection likely obtained West africa where patient from	exclude- is a review/commentary		NA	NA								no										y			1	1		1			journal	Annals of African Medicine	online	y-error
4	Aka_etal_2008b	Aka, N. A., Assoumou, A., Adoubryn, K. D., Djino, S., Domoua, K., Ouhon, J., ... & Dreyfuss, G. (2008). Persistance d'un foyer de paragonimose dans le département de Lakota, Côte d'Ivoire (Afrique de l'Ouest). Bull Soc Pathol Exot, 101(5), 407-409.	survey: humans, crabs, mammals	patients/symptom pos people only were surveyed		eggs in stool and/or sputum	y	y				Cote d'Ivoire	2006	2000		Paragonimus sp.	species not stated/not identifiable	breakdown of eggs by sputum and stool sample given; no infor on crabs eg if from rivers or market or both	patients presenting chronic cough in village; infection in all surveyed- humans, mammals, crabs. Survey 3 villages- Ouagalilié, Gbahiri, Djekolilié No breakdwn nos infecteded by village	prevalence is from patients	no										y	y	yes	0	1		1		French	journal	Bull Soc Pathol Exot	online	y
5	Aka_etal_2008c	Aka, N. A., Assoumou, A., Adoubrynk, D., Domoua, K., Kouadio, F., Moyou-Somo, R., ... & Dreyfuss, G. (2008). First findings on the seroepidemiology of human paragonimosis at the anti-tuberculosis centre of Divo, Republic of Ivory Coast (West Africa). Parasite, 15(2), 157-161.	survey: humans, crabs	patients/symptom pos people only were surveyed; crabs market bought only		serology unconfirmed	y	y	patient id'd on serology only, callinectes not a confirmed host			Cote d'Ivoire	2006	2000		Paragonimus sp.	species not stated/not identifiable	P africanus- serology- antibodies to P africanus- were below cutoff threshold for positive id	patients in anti-tb centre, Divo; humans- no eggs but 41 positive by sera	2-35 cysts per crab, mean diameter 302 um,,,, mmean thickness of metacercariae wall- 17 um; prevalence is from patients	no										y	y		0	1		1			journal	Parasite	online	y
6	Appleton_2014	Appleton, C. C. (2014). Paragonimiasis in KwaZulu-Natal Province, South Africa. Journal of helminthology, 88(1), 123-128.	general- review				no	no	exclude from occurences/data table-use data refd in original references- rensburg et et	exclude- is a review/commentary		NA	NA								no										y			0	1		1			journal	Journal of helminthology	online	NO
7	Arene_etal_1998	Arene, F. O. I., Ibanga, E., & Asor, J. E. (1998). Epidemiology of paragonimiasis in Cross River basin, Nigeria: prevalence and intensity of infection due to Paragonimus uterobilateralis in Yakurr local government area. Public Health, 112(2), 119-122.	survey: humans only	cross sectional: community		eggs in sputum	y	y	no breakdown by site for crabs and snails			Nigeria	1995-1996	1990	oct 1995- march 1996	P. uterobilateralis	stated		randomly selected; from Yarkurr LGA	table for intensity age, 17-22 most heavily infected	yes		5ml sputum centrifugation in NAOH		PZQ			5-65yrs	11-20 cat	F	y	y	yes	0	1	1	1	1		journal	Public Health	library (ILL)	y
8	BayssadeDufour_etal_1994	Bayssade-Dufour, C., Cabaret, J., Tami, G., & Chippaux, J. P. (1994). Classification problems in Paragonimus spp., Trematoda. Specific identification by multivariate analysis of the eggs. In International Congress of Parasitology, Izmir, Turkey (p. 100).	general- review				no	no		exclude- is a review/commentary		NA	NA								no										y			0	1					journal	International Congress of Parasitology	collaborator: Neil Cumberlidge	y-error
9	BayssadeDufour_etal_2014	BayssadeDufour C, Chermette R, Šundić D and Radujković BM, 2014, Paragonimus gondwanensis n. sp., Digenea, Paragonimidae,, parasite of mammals, humans and carnivores, in Cameroon. Ecologica Montenegrina 1, 256–267.	species description; survey- crabs; experimenal infections	including survey:crabs		adult worm in cat (experimental infection)	y	y				Cameroon	2012	2010		P. gondwaniensis	stated				no										y	y	drawing- adult worm	0	1					journal	Ecologica Montenegrina	online	y
10	BayssadeDufour_etal_2015	Bayssade-Dufour, C., Chermette, R., Šundić, D., & Radujković, B. M. (2015). Paragonimus kerberti n. sp.(Digenea, Paragonimidae), parasite of carnivores in Cameroon. Ecologica Montenegrina, 2(3), 271-277.	species description; survey- crabs; experimenal infections			adult worm in cat (experimental infection)	y	y				Cameroon	2012	2010		P. kerberti	stated	Ripert, Moyou-Somo- sent adult worms	infected crabs collected- prevalence much higher at bulutu-95.6% vx minsolo creek-18%		no										y	y	drawing- adult worm	0	1					journal	Ecologica Montenegrina	online	y
11	Bakuza_2012	Bakuza, J. S. (2012) Epidemiology of Schistosoma mansoni infection in sympatric humans and non-human primates in the Gombe ecosystem Tanzania. PhD thesis. University of Glasgow	survey: mammals: primates			eggs in stool	y	y				Tanzania	2010	2010		Paragonimus sp.	not stated	id confirmed by CDC, size range- a putative ID of P uterobilateralis	tot no of indivs surveyed not clear- 126 or 121?	stated somewhere prevalence v low- but intensity high, total 126 also 205- incorrect as adding dry and wet season troop totals together	no	emaciation				s.mansoni, tricurus, hookworm, physaloptera, nematodes, streptopharagus					y	y	yes	0	1					thesis	THESIS: University of Glasgow	online	NO
12	Bertrand_1947	Bertrand, J. (1947). Distomatose pulmonaire ou hémoptysie pulmonaire à Paragonimus. Ann Soc Belg Med Trop, 27, 1-4.	case report				y	y			case report at Ipamu, S/ Kasai by RS Tabary, confirmed at Leopoldville laboratory	DRC	1945	1940	est	Paragonimus sp.	stated		case report DRC but sounds like classic paragonimus		no										y			0	1				French	journal	Annales de la Societe Belge de Medecine Tropicale/Ann Soc Belg Med Trop.	library (ILL)	NO
13	Boguikouma_etal_1997	Boguikouma, J. B., Moussavou-Kombila, J. B., Ondo-Ndong, F., M'Vou-Yaloula, R., Mabicka, B., & Kombila, M. J. (1997). Un cas gabonais de paragonimose pulmonaire. Médecine d'Afrique Noire, 44(7).	case report			eggs in lungs, symptomology	y	y				Gabon	1993	1990		Paragonimus sp.	P. westermani	lung tissue biopsy	27 year male, admitted hospital		no										y			0	1				French	journal	Médecine d'Afrique Noire	online	y
14	Bowesman_1960	Bowesman, C. (1960). Surgery and Clinical Pathology in the Tropics. Surgery and Clinical Pathology in the Tropics.	cases review			eggs in sputum	y	y	not much locality data			Gambia	1936	1930		Paragonimus sp.	not stated		cases seen by author; 7 patients with symptoms, 4 with eggs, all from Cassamance area		no										y			0	1					book chapter	Book- publisher: Edinburgh, E. & S. Livingstone, Ltd.	library (ILL)	NO
15	Cabaret_etal_1999	Cabaret, J., Bayssade-Dufour, C., Tami, G., & Albaret, J. L. (1999). Identification of African Paragonimidae by multivariate analysis of the eggs. Acta tropica, 72(1), 79-89.	general biology: analysis: egg size, experimenal infection			eggs in stool (any sputum?)	y	y	cameroon sites here same as in Bayssade	error in isolate coding- 10 not 9 from literature, - the Vuong case from gabon listed as freshly collected		Cameroon	2007	2000		Paragonimus sp.	P uterobilateralis, P africanus, and groupings- P westermani like Euparagonimus like	samples directly collected	eggs from patients and cats; 22 isolates- 10 from literature (incorrectly 9 in paper- but one is vuong, and 12 newly collected- 11 cameroon, 1 congo		no										y	y	drawing- adult worm	0	1	1	1	1		journal	Acta tropica	library	y
16	Cannon_1949	Cannon, D. A. (1949). Eggs of Paragonimas in sputum of patient in the Cameroons. Transactions of the Royal Society of Tropical Medicine and Hygiene, 42(4).	case report			eggs in sputum	no	y	no info where and when infection acquired			Cameroon	1945	1940	est	Paragonimus sp.	not stated		v brief report- no info on when or where		no										y			0	1					journal	Transactions of the Royal Society of Tropical Medicine and Hygiene	library	NO
17	Coulibaly_etal_1975	Coulibaly, N., Cornet, L., Doucet, J., & Loubière, R. (1975). Letter: Pulmonary paragonimiasis associated with bilharziasis in Ivory Coast. La Nouvelle presse medicale, 4(12), 886-886.	case report			eggs in stool and/or sputum	y	y				Cote d'Ivoire	1973	1970		Paragonimus sp.	not stated		12 yr old girl, admitted to ospital		no										y		yes	0	1		1		French	journal	La Nouvelle presse medicale	collaborator: Neil Cumberlidge	y
18	Fain_Vandepitte_1957	Fain, A., & Vandepitte, J. (1957). A New Trematode, Poikilorchis congolensis, ng, n. sp., Living in Subcutaneous Retroauricular Cysts in Man from the Belgian Congo. Nature, 179(4562), 740-740.	species description			eggs in retro-auricular cysts	y	Poikilorchis	case report from Vandepitte et al 1957	could exclude as occurrence in Vandepitte et al 1957 but is species description-should be included	Vandepitte_etal_1957	DRC	1955	1950		Poikilorchis congolensis	stated	eggs recovered from patients from Kasai	species description of Poikilorchis congolensis- case from Vandeiptte et al 1957, 4 cases with characteristic retro-auricular cysts		no										y		yes	0	1					journal	Nature	online	NO
19	Friant_etal_2015	Friant S, Brown K, Saari MT, Segel NH, Slezak J and Goldberg TL, 2015, Lung fluke, Paragonimus africanus, infects Nigerian redcapped mangabeys and causes respiratory disease. International Journal for Parasitology: Parasites and Wildlife 4, 329–332.	survey: mammals: primates		study area: Oban div of Cross River state		y	y				Nigeria	2012	2010		P. africanus	stated	identified with molecular markers	tot of indivs pos estimated	tot infected estimated from the prevalence fig in paper	no	coughing frequency increased with intensity	1g formalin fixed stool concentrated by sedimation	1 aliquot into formalin, 1 into RNA later, 3 samples of 1 gm for slide,	PZQ						y	y	yes	0	1	1	1	1		journal	Parasites and Wildlife	online	y
20	Goldsmid_1975	Goldsmid, J. M. (1975). Ecological and cultural aspects of human trematodiasis (excluding schistosomiasis) in Africa. Central African Journal of Medicine, 21(3), 49-53.	general- review				no	no		exclude- is a review/commentary		NA	NA								no										y			0	1		1			journal	Central African Journal of Medicine	online	NO
21	Grillo_etal_1973	Grillo, I. A., Abioye, A. A., & Oni, S. B. (1973). Pulmonary paragonimiasis simulating bronchogenic carcinoma. Journal of Tropical Medicine and Hygiene, 76(3), 75-7.	case report			eggs from lung biopsy, symptoms	y	y				Nigeria	1967-1970	1960	est- when infection would have been acquired	Paragonimus sp.	P. westermani		32 year old male, no eggs in sputum I think		no										y		yes	0	1		1			journal	Journal of Tropical Medicine and Hygiene	library	NO
22	Guillermain_1981	Guillermain, D. H. (1981). Paragonimose en Afrique. A propos dLun cas Gabonais de paragonimose chez un enfant (Doctoral dissertation, Thèse de médecine faculté de médecine: Université de Clermont I).	case report				not avail	not avail	is in cumberlidge table- but can't find copy anywhere	case report Gabon- but copy not available anywhere		Gabon	1979	1970	est						no										n			0	1				French	thesis	THESIS: Université de Clermont I	citation only, not avail	y
23	Ibanga_Eyo_2001	Ibanga, E. S., & Eyo, V. M. (2001). Pulmonary paragonimiasis in Oban community in Akamkpa Local Government area, Cross River State, Nigeria: prevalence and intensity of infection. Transactions of the Royal Society of Tropical Medicine and Hygiene, 95(2), 159-160.	survey: humans only	cross sectional: community	Akamkpa LGA of Cross River State	eggs in sputum	y	y				Nigeria	1997	1990		P. uterobilateralis	stated	species ID based on morphology of eggs	survey in Oban community	intensity infection increased w age reaching peak in 11-15 age group then declining, mean 129 males 207 females - I summed to give overall average (is per 5 ul sputum)	yes	cough, hemoptysis, dyspnoea and chest pain most common symptoms	5ml sputum centrifugation in NAOH	3 samples over 1 day at specified intervals				1-5,6-10,11-15,16-20,21-25,26-30,31-35,35-40,40>	11-20 cat	M	y			0	1	1	1	1		journal	Transactions of the Royal Society of Tropical Medicine and Hygiene	online	y
24	Johnson_etal_1985	Johnson, R. J., Jong, E. C., Dunning, S. B., Carberry, W. L., & Minshew, B. H. (1985). Paragonimiasis: diagnosis and the use of praziquantel in treatment. Reviews of infectious diseases, 7(2), 200-206.	general- review				no	no	Asian schisto only	REMOVE ROW		NA	NA								no										y			0	1					journal	Reviews of infectious diseases	online	NO
25	Kum_Nchinda_1982	Kum, P. N., & Nchinda, T. C. (1982). Pulmonary paragonimiasis in Cameroon. Transactions of the Royal Society of Tropical Medicine and Hygiene, 76(6), 768-772.	survey: humans only	cross sectional: community	lower bakossi area of Meme division, Southwest	eggs in sputum	y	y				Cameroon	1977	1970	est- the patient data is from 1977 so presumably survey was same year	P. africanus	stated		study undertaken in 3 villages- Ebonji, Bulutu, Ehom- survey of 1 school only for the former- all in lower bakossi region of meem div; in addition 52 people treated in Kumba general hospital from 1st jan 1976 to Dec 177- findings reported- patients who had reported spontaneously with haemoptis and where operculated over found in sputum (sep from study pop), also small clinical trial- nicolfan and…	3 tables- one for general patients, one for findings of survey, then another with 36 patients tot positive (not clear where subset from other than from village surveys- but to positive there was 20- who also screened for eggs in stool- only 3 pos); no intensity values, test in 5ml sputum	yes	cough, chest pain, dyspnoea, , bloody sputum, fever, night sweating and frank hemoptysis most common symptoms (also recorded blood reults, abdominal findings- hepatomegaly, splenomegaly, kidney enlargement, abdominal distension, and readiological lesions- infilrature, cystic, nodular, uncharacteristic pleural reaction, increase in bronchial markings, increase in hilar shadows	5ml sputum centrifugation in NAOH	for <5 yrs, stool samples collected	Niclofolan				11-20 cat	M	y			0	1		1	1		journal	Transactions of the Royal Society of Tropical Medicine and Hygiene	library	y
26	Kuntz_1972	Kuntz, R. E. (1972). Trematodes of the intestinal tract and biliary passages. Path. Simian Prim., (Pt II), 104-23.	general- review				no	no		exclude- is a review/commentary		NA	NA								no										y			0	1					book chapter	Book: Path. Simian Prim	online	NO
27	Monson_etal_1983	Monson, M. H., Koenig, J. W., & Sachs, R. (1983). Successful treatment with praziquantel of six patients infected with the African lung fluke, Paragonimus uterobilateralis. The American journal of tropical medicine and hygiene, 32(2), 371-375.	cases review; clinical study-drug treatment	also treatment trial of praziquantel		eggs in sputum	y	y				Guinea; Liberia	1980	1980		P. uterobilateralis	stated		6 patients successful treatments		no				PZQ	Trichuris trichura, Ascaris lumbricoides, Strongyloides stercoralis					y	y	yes	0	1		1			journal	The American journal of tropical medicine and hygiene	online	y
28	Morter_etal_2018	Morter, R., Adetifa, I., Antonio, M., Touray, F., de Jong, B. C., Gower, C. M., & Gehre, F. (2018). Examining human paragonimiasis as a differential diagnosis to tuberculosis in The Gambia. BMC research notes, 11(1), 31.	case report			eggs in sputum	y	y	include case report Bradbury, include as absense data			Senegal	2011	2010							no										y			0	1		1			journal	BMC research notes	online	NO
29	MoyoSomo_Simo_1995	Moyou-Somo, R., & Simo, G. G. (1995). Paragonimiasis in southwest Cameroon: isolation of microcercous cercariae from land snails caught in a Paragonimus africanus endemic zone. Wilderness & Environmental Medicine, 6(1), 44-47.	survey: snails			description of mirocercous cercariae and rediae isolated from Achatinidae	y	y	measurements v similar to 1989			Cameroon	1993	1990		Trematoda	not stated	not confirmed- could be another trematode "paragonimus like)			no										y		yes	0	1	1		1		journal	Wilderness & Environmental Medicine	online	y
30	MoyouSomo_etal_1983	Moyou-Somo, R., Enyong, P., Kouamouo, J., Dinga, J. S., Couprie, B., & Ripert, C. (1983). Etude de la paragonimose dans cinq départements de la Mémé (Sudouest du Cameroun). Résultats du traitement par le praziquantel. Rev Sci Tech (Yaoundé), 6, 125-129.	survey: humans, crabs	also treatment trial of praziquantel	Meme dept, Southwest Cameroon	eggs in sputum	y	y				Cameroon	1981	1980		Paragonimus sp.	not stated		Study area: 5 villages in Mt Koupe; also trial of different dosages/days of praziquanteel	prevalence is from patients	no				PZQ				11-20 cat	F	y	y		0	1				French	journal	Rev Sci Tech (Yaoundé)	library (ILL)	y
31	MoyouSomo_etal_1984	MoyouSomo R, Enyong PA and Kouamouo J, 1984, Isolation of Paragonimus africanus cercariae from a wild caught mollusc Potadoma freethi. XI Intentional Congress of Tropical Medicine and Malaria, Canada: Calgary, pp. 208.	survey: snails				y	y	trematoda- xiphidocercous cer- v long tail			Cameroon	1982	1980		Trematoda	stated as P. africanus but clearly xiphidocercous cercariae	potadoma freethi- dissected- 3 with rediae.		can't read total of potadoma, nb table comparing microcercous cercariae of paragonimus	no										y			0	0	0	0	0		conference paper	conference paper: : XI Intentional Congress of Tropical Medicine and Malaria	collaborator: Neil Cumberlidge	y
32	MoyouSomo_etal_2003	Moyou-Somo, R., Kefie-Arrey, C., Dreyfuss, G., & Dumas, M. (2003). An epidemiological study of pleuropulmonary paragonimiasis among pupils in the peri-urban zone of Kumba town, Meme Division, Cameroon. BMC Public Health, 3(1), 40.	survey: humans, crabs	school age only; generaly parasitology survey	Kumba town, Meme div, Southwest	eggs in stool and/or sputum	y	y				Cameroon	2001	2000		P. africanus	stated		schools in 5 villages in Kumba, those presenting symptoms from study pop tested; 309 of 1432 patients showing symptoms, species of crab not stated	of 1482, 309 symptomatic and tested tables of prevalence by age, location, no intensity data	yes	cough, chest pain, hemoptysis				Ascaris, Trichuris, Necator, Strongyloides, Enterobius vermicularis and entamoeba histolytica also found in dec order. No TB	TB not found	<5,5-10,11-15,15>	1-10 cat	M	y	y		0	1		1			journal	BMC Public Health	online	y
33	MoyouSomo_etal_2014	Moyou-Somo, R., Mfouapong-Ewane, H. B., Nkoa, T., Etaluka-Mungo, B., Kum-Kan, W., & Kefie-Arrey, C. (2014). A new focus of pleuro-pulmonary paragonimiasis in Manjo Health District, littoral region of Cameroon. Int J Trop Dis Health, 4(9), 963-972.	survey: humans, crabs	cross sectional: community; general parasitology survey	Manjo Health district, Littoral Region	metacercariae	y	y				Cameroon	2011	2010		P. africanus	stated	photos of metacercariae v similar to Traore 2013 thesis	study area: 2 localities in Manjo health district, inhabitatns of villages plus 6 schools; low parasitic load in crabs: 1-3 metacerc per crab	tot study pop not given, species crab not recorded- update from Moyou-Somo, july 2020- is S africanus	yes	cough, chest pain, NO hemoptysis	5ml sputum centrifugation in NAOH, stool examination by Rithie concentration method			trichuris trichura, ascaris lumbricoides, necator americanus, schistosoma mansoni		<10, 11-20, 21-30, 31-40, 40> (3-75 range)	11-20 cat		y	y	yes	0	1					journal	Int J Trop Dis Health	online	NO
34	Njunda_etal_2015	Njunda, A. L., Nsagha, D. S., Assob, J. C. N., Abange, B. W., Tamoh, A. J., & Kwenti, T. E. (2015). Pulmonary Paragonimiasis and Aspergillosis in Patients Suspected of Tuberculosis in Yaounde, Cameroon. Microbiology Research Journal International, 1-8.	survey: humans only	cross sectional: patients in hosptials only		eggs in sputum	y	y				Cameroon	2014	2010	march-june 2014	P. africanus	stated		University Hospital Center UHC, Jamot Hospital JHC Yaounde, those presenting symptoms recruited; 2 hospitals in yaounde surveyed	prevalence from patients; no intensity data	no						TB prev 16.9% (42 of 260), para prev 2.7% (7 of 260 (pulmonary symptom pos only; no cases of coinfection)				y			0	1					journal	Microbiology Research Journal International	online	NO
35	Nkouawa_etal_2009	Nkouawa, A., Okamoto, M., Mabou, A. K., Edinga, E., Yamasaki, H., Sako, Y., ... & Enyong, P. (2009). Paragonimiasis in Cameroon: molecular identification, serodiagnosis and clinical manifestations. Transactions of the Royal Society of Tropical Medicine and Hygiene, 103(3), 255-261.	survey: humans only; clinical studies- serology; experimenal infections	cross sectional	Tombel Health district, Manengouba dpt, Southwest	eggs in stool and sputum, a further 10 case by serology	y	y				Cameroon	2004-2006	2000	range	P. africanus	stated	id'd with molecular markers; of 18 egg negative samples, 2 were seropositive- were screened also- failed	study area: 4 villages tombel health district; paragonimus antigens developed post experimental infection of 2 cats; first faecal DNA work on paragonimus inc in Asian spp.; 26 diagnosed in total on elisa, serology, 16 with eggs, first DNA extraction from faecal sample for africanus (prob fist DAN test on african paragonimus	no infected patients not listed by village- only total given- was provided direct from Agathe, nb no intensity data	yes	cough, hemoptysis, chest pain, epilepsy, headache	1g stool by formalin ether concentration method	serum samples also collected, no dets on sputum so presumed 5ml	PZQ	Ascaris, tricuris, hookworm					y			0	1		1	1		journal	Transactions of the Royal Society of Tropical Medicine and Hygiene	online	y
36	Nozais_etal_1980	Nozais JP, Doucet J, Dunan J and Assale N’dri G, 1980, Les paragonimoses en Afrique Noire. Apropos d’un foyer recent de Coted’Ivoire. Bulletin de la Société de pathologie exotique 73, 155–163.	cases review			eggs in sputum	y	y	reference to a recent case report- this is a secondary source			Cote d'Ivoire	1978	1970	est	Paragonimus sp.	not stated		case report Cote d'Ivoire plus review		no										y			0	1		1		French	journal	Bulletin de la Société de pathologie exotique	library	y
37	Nwokolo_1964	Nwokolo, C. (1964). Paragonimiasis in Eastern Nigeria. Journal of Tropical Medicine and Hygiene, 67(1), 1-4.	cases review			eggs in sputum, symptoms	y	y				Nigeria	1962	1960		Paragonimus sp.	not stated		patients seen at Enugu gen hosp, 2 from Okigwi area, 2 from Ikom	informal egg measurement	no										y	y		0	1		1			journal	Journal of Tropical Medicine and Hygiene	library	NO
38	Nwokolo_1972a	Nwokolo, C. (1972). Outbreak of paragonimiasis in Eastern Nigeria. The Lancet, 299(7740), 32-33.	cases review			eggs in sputum	y	y	no info where patients from- 100 cases from endemic region- could map endemic area, but maybe exclude- think likely overlap with other Nwokolo cases		Nnochiri case report in ref- not recorded here yet - june 2020	Nigeria	1970	1970		Paragonimus sp.	not stated	not able to id species	endemic outbreak report	informal prevalence- intradermal paragonimus skin tests positive in 10% of 169 schoolchilrden and 5% pregant healthy women. NBseems likely this is the count of the first 100 cases- see quote; also very likely underestimate- 1972b- many of patients had to travel long distances to clinic- 70-100 miles- therefore likely massive underestimate	no										y	y		0	1		1	1		journal	The Lancet	library (ILL)	NO
39	Nwokolo_1974	Nwokolo, C. (1974). Endemic paragonimiasis in Africa. Bulletin of the World health Organization, 50(6), 569.	cases review, crab survey			eggs in sputum	y	y	no info where pateints from- assume are previously reported in other Nwokolo papers	good paper, includes pers com of a case report-	case report east cross river pers com M Okolon	Nigeria	1972	1970	est	Paragonimus sp.	not stated		includes per som of a case report- physicians who have worked east of the cross river have found patients with proved pulmonary paragonimiasis there- M Okolon, per som; endemic outbreak report		no										y	y		0	1		1			journal	Bulletin of the World health Organization	collaborator: Neil Cumberlidge	NO
40	Nwokolo_Volkmer_1977	Nwokolo, C., & Volkmer, K. J. (1977). Single dose therapy of paragonimiasis with menichlopholan. The American journal of tropical medicine and hygiene, 26(4), 688-692.	clinical study-drug treatment			eggs in sputum	y	y	add as occurrence? Or do some of these case overal with Nwokolo 1974- some are def new as cases between may 1973 to feb 1976			Nigeria	1973-1976	1970	may 1973- feb 1976	P. uterobilateralis	stated		drug trial- 107 patients from Univeristy of Nigeria teaching hospital and 74 patients at Okigwe general hospital- treated with menichlopholan; drug trial- menichlopholan		no										y			0	1		1			journal	The American journal of tropical medicine and hygiene	library	NO
41	Ochigbo_etal_2007	Ochigbo, S. O., Ekanem, E. E., & Udo, J. J. (2007). Prevalence and intensity of Paragonimus uterobilateralis infection among school children in Oban village, South Eastern, Nigeria. Tropical doctor, 37(4), 224-226.	survey: humans only	school age only	Akamkpa LGA of Cross River State	eggs in sputum	y	y				Nigeria	2007	2000	est	P. uterobilateralis	stated	not stated how was id'd as Pu	study area: Oban village	exclude from intensity as variable volmes of sputum; nb also table of prevalence by age class	yes		1-5ml sputum centrifugation in NAOH	variable amount sputum	pzq			6,7,8,9,10 (by year)	1-10 cat	F	y			0	1		1			journal	Tropical doctor	online	NO
42	Oelerich_Nwokolo_1974	Oelerich, S., & Nwokolo, C. (1974). Serologische Untersuchungen mit Paragonimus uterobilateralis-und anderen Trematoden-Antigenen an Seren von Paragonimiasis-Patienten aus Nigeria. Trop Med Parasitol, 25, 137-146.	experimental studies, serology				no	y		include as experimental studies		Nigeria	1973	1970	feb- april 1973	P. uterobilateralis	stated		sera from 27 patients- indirect haemaglutination and double gel diffusion; indirect haemaglutination and double gel diffusion- with some reservations deemed suitable serodiagnostical methods for defining infections. Cross reactions with other treamtodes- schisto etc was demonstrated		no										y			0	1				German	journal	Tropenmedizin und Parasitologie	library	NO
43	Ollivier_etal_1995	Ollivier, G., Boussinesq, M., Albaret, J. L., Cumberlidge, N., Farhati, K., Chippaux, J. P., & Bayssade-Dufour, C. (1995). Etude épidémiologique d'une distomatose à Paragonimus sp. au Sud-Cameroun. Bulletin de la Société de pathologie exotique, 88(4), 164-169.	survey: humans, crabs, mammals	humans- where available	study area, south cameroon- Ntem, Nyong, Sanaga	eggs in stool, metacerc	y	y				Cameroon	1993	1990		Paragonimus sp.	not stated	mention of africanus- These eggs are close in length of that of P. africanus eggs, but their width is significantly greater. We must nevertheless remember that eggs from a civet of the same region and previously attributed to P. africanus	study area, south camerron- Ntem, Nyong, Sanaga, extensive survey of crabs; info about where no infection too in crabs and humans- absense data, first report infection in S granulatus	2 cases in humans, mammals- surveyed 78 pigs, 4 dogs, 2 cats, and civets (total not given), large no of Sudanonautes crabs, table of prevalence in crabs by locality- highly variable, infection intensity I calc and pretty much meaninless- 2 cases	yes	hemoptysis,,	M.I.F. (Merthiolate-Iode-Formol) ether concentration	volume not given	Niclofolan						y	y		0	1	1	1		French	journal	Bulletin de la Société de pathologie exotique	collaborator: Neil Cumberlidge	y
44	Onorato_1920	ONORATO, R. (1920). La paragonimiasi in Tripolitania. Arch. ital. Sci. med. colon., 1(1).	case report			eggs in sputum, symptoms	y	y	patient never left trpoli apart from 1 trip to Gerba (Tunisia)		Wurtz- case in an arab also lived in Senegal and Benin, 10 years, and 1 year Cote d'Ivoire, and 5 years Madagascar	Libya	1919	1910	likely acquired before this- this date presented to clinic	Paragonimus sp.	not stated		36 year old male, presented to clinic from 4 may 1919		no	suspected cerebral paragonimiasis									y			0	1				Italian	journal	Arch. ital. Sci. med. colon.	library (ILL)	NO
45	Onuigbo_Nwako_1974	Onuigbo, W. I. B., & Nwako, F. A. (1974). Discovery of adult parasites of Paragonimus uterobilateralis in human tissue in Nigeria. Tropenmedizin Und Parasitologie, 25(4), 433-436.	case report	first report/characterisation adult worms		adult worms from histology: biopsy sample	y	y				Nigeria	1968	1960	time of onset of symptoms, presented at clinic in 1972	P. uterobilateralis			8 year girl, Igbo, presented to University of Nigeria teaching hospital 25 Oct 1972,		no										y		yes	0	1		1			journal	Tropenmedizin und Parasitologie	library	NO
46	Oyediran_etal_1975	Oyediran, A. B. O. O., Fajemisin, A. A., Abioye, A. A., Lagundoye, S. B., & Olugbile, A. O. B. (1975). Infection of the mastoid bone with a Paragonimus-like trematode. The American journal of tropical medicine and hygiene, 24(2), 268-273.	cases review	3 case reports		retro-auricular cysts with eggs	y	Poikilorchis				Nigeria	1973	1970	est	Poikilorchis congolensis	stated		3 cases from Nigeria, all with retro-auricular cysts, 2 where eggs were examined		no										y		yes	0	1		1			journal	The American journal of tropical medicine and hygiene	library	NO
47	Petavy_etal_1981	Petavy, A. F., Cambon, M., Demeocq, F., & Dechelotte, P. (1981). A Gabonese case of paragonimiasis in a child. Bulletin de la Société de pathologie exotique et de ses filiales, 74(2), 193-197.	case report			eggs in bronchial fluid	y	y				Gabon	1978	1970		P. africanus	stated	id'd from egg size but comment- their large size, 80 to 90 u encourages us to attach them to the species paragonimus africanus but we cannot conclude for certain, as volkmer emphasizes on the only aspect of the eggs	infant from Gabon, treated in hospital in Frnace		no										y			0	1		1			journal	Bulletin de la Société de Pathologie Exotique et de ses Filiales	library	NO
48	Racz_etal_1977	Rácz, P., Tenner, K., Voelker, J., & Schumacher, H. H. (1977). Histopathological alterations in rhesus monkeys after experimental infections with African lung flukes (Paragonimus africanus and P. uterobilateralis)(author's transl). Tropenmedizin und Parasitologie, 28(2), 149-157.	experimental studies; histopathology				no	y		include as experimental studies		NA	1975	1970	est	P. africanus; P. uterobilateralis	stated				no										y			0	1	1	1		German	journal	Tropenmedizin und Parasitologie	library	NO
49	Ripert_etal_1981	Ripert, C., Carrie, J., Ambroise-Thomas, P., Baecher, R., Kum, N. P., & SAME-EKOBO, A. (1981). An epidemiological and clinical study of paragonimiasis in Cameroun. Effect of treatment with niclofolan. Bulletin de la Societe de Pathologie Exotique et de ses Filiales, 74(3), 319-331.	survey: humans,: crabs,: mammals	cross sectional: community; drug treatment: niclofolan		eggs in sputum, eggs in bronchial fluid- civets, metacercariae	y	y				Cameroon	1979	1970		P. africanus	stated	id'd from egg size- in range africanus	sub-survey- ELISA, immuno-enzyme analysis- 227 samples, 71 positive	eggs average fr 40 eggs	yes				Niclofolan			0-4,5-9,10-14,15-19,20-24,45>	11-20 cat	F	y	y	yes	0	1		1		French	journal	Bulletin de la Société de Pathologie Exotique et de ses Filiales	library	y
50	Ripert_etal_1992	Ripert, C., Couprie, B., Moyou, R., Gaillard, F., Appriou, M., & Tribouley-Duret, J. (1992). Therapeutic effect of triclabendazole in patients with paragonimiasis in Cameroon: a pilot study. Transactions of the Royal Society of Tropical Medicine and Hygiene, 86(4), 417-417.	survey: humans only; clinical study: drug trial	drug study: triclabendazole		eggs in sputum	y	y				Cameroon	1989	1980		Paragonimus sp.	not stated		not clear if infection at each village- no breakdown by village, species not stated; 19 found infected in survey, all 19 treated, 10 for follow up		no				Tricloabendazole						y			0	1		1			journal	Transactions of the Royal Society of Tropical Medicine and Hygiene	library	NO
51	Sachs_1986	Sachs, R. 1986. African Paragonimiasis: A foodborne zoonosis of public health importance. 2nd World Congress Foodborne Infections and Intoxications.	survey: crabs only				no	no	data published in full in Sachs 1985	exclude: duplication of 1985 paper		Liberia	NA								no										y			0	0	0	0	0		conference paper	conference paper: 2nd World Congress Foodborne Infections and Intoxications.	collaborator: Neil Cumberlidge	y
52	Sachs_1987	Sachs R. Occurence of Human Lung Fluke Infection in an Endemic Area in Liberia. In Helminth Zoonoses 1987 (pp. 132-136). Springer, Dordrecht.	cases review			eggs in sputum	y	y				Liberia	1981-1984	1980		P. uterobilateralis	stated		combined studies- 2 surveys- both schools, and case reviews- hospital/lab records or "incidental findings"	total- this from table- summary of all cases in Mawua Haindi focus in humanss 1981-1985- overal tot not poss as couple survues/cases reviews total examined not given	no						TB prev 16.7 (2 cases of 12), para prev 41.7 (5 of 12) (pulmonary symptom pos patients; 1 case of coinfection)				y			0	1					book chapter	book chapter: in Helminth Zoonoses, 1987 (pp. 132-136). Springer, Dordrecht.	library	y
53	Sachs_Cumberlidge_1989	Sachs, R., & Cumberlidge, N. (1989). Isolation of microcercous cercariae from snails caught in an endemic focus of Paragonimus uterobilateralis in Liberia, West Africa. Tropical medicine and parasitology: official organ of Deutsche Tropenmedizinische Gesellschaft and of Deutsche Gesellschaft fur Technische Zusammenarbeit (GTZ), 40(1), 69.	survey: crabs, snails		study area: Weakona Creek, Mawua focus	metacercariae in crabs, microcercariae- potentially paragonimus in snails	y	y				Liberia	1988	1980		P. uterobilateralis	stated		study area: Weakona Creek, Mawua focus; Homorus (Striosubulina) striatella RANG- found infrected with microcercous cercariae, rediae- together with infected Liberonautes latidactylis crabs, sporocysts recovered, and rediae/cysts containing cercs (each of 10 cysts had 15-22 cercariae) in supernatous water	table of cercariae measurements of various species; each of 10 cysts had 15-22 cercariae; metacercariae- 20 crabs tot- 590 metacercariae total isolated	no										y		yes	0	1		1			journal	Tropical medicine and parasitology	online	y
54	Sachs_Cumberlidge_1990a	Sachs, R., & Cumberlidge, N. (1990). The dog as natural reservoir host for Paragonimus uterobilateralis in Liberia, West Africa. Annals of tropical medicine and parasitology, 84(1), 101-102.	survey: mammals: dogs		study area: Mawua focus;	eggs in stool	y	y				Liberia	1988-1989	1980	27-28 dec, 1988, 5 march 1989	P. uterobilateralis	stated	stated as conclusive id based on egg size and morphology	study area: Mawua focus;	3 of 9 dogs surveyed positive for paragonimus	no										y			0	1		1			journal	Annals of Tropical Medicine & Parasitology	library	y
55	Sachs_Cumberlidge_1990c	Sachs, R., & Cumberlidge, N. (1990). Distribution of metacercariae in freshwater crabs in relation to Paragonimus infection of children in Liberia, West Africa. Annals of Tropical Medicine & Parasitology, 84(3), 277-280.	survey: crabs only		study area: Mawua focus;	metacercariae	y	y	table 1- here use the Sach 1985 version, table 2 new data	some duplication with earlier paper	Sachs_1985c	Liberia	1985	1980		P. uterobilateralis	stated		study area: Mawua focus; not clear if 35 or 60 tot that infected or 60 total surveyed	60 tot actually combining table 1 and table 2 but former data already recported in sachs 1985, 399 meta in 25 latidactylis	no			crab tissue homogenised, pulp sieved and washed- repeated sedimentation, clear sediment examined							y			0	1		1			journal	Annals of Tropical Medicine & Parasitology	online	y
56	Sachs_Cumberlidge_1990b	Sachs R, Cumberlidge N. (1990). The dwarf river crab Liberonautes latidactylus nanoides Cumberlidge & Sachs, 1989, from Liberia-a new second intermediate host of Paragonimus uterobilateralis. Tropical medicine and parasitology, 42, 73-74.	survey: crabs only		Haindi/Mawua focus, Bong County, Liberia	metacercariae	y	y			Sachs_Cumberlidge_1990a	Liberia	1988-1989	1980	dec 1988- march 1989, feb-march 1990	P. uterobilateralis	stated		study area: Mawua focus- St Paul river	intensity from 4 crabs only-1 meta cerc each, much lover prevalence and intensity in this subspecies	no			crab tissue homogenised, pulp sieved and washed- repeated sedimentation, clear sediment examined							y			0	1		1			journal	Tropical medicine and parasitology	online	y
57	Sachs_Cumberlidge_1991a	Sachs, R., & Cumberlidge, N. (1991). Notes on the ecology of Homorus striatellus (Rang, 1831), snail host of microcercous cercariae in Liberia, West Africa. Zeitschrift für Angewandte Zoologie, 78(1), 45-53.	survey: snails	general freshwater snail survey and screening for trematodes	study area: Weakona Creek, Mawua focus	microcercous cercariae in snails	y	y	absence data- include			Liberia	1988-1989	1980	july 1988- july 1989	Trematoda	stated	certain morphological and biological features as wel as unsuccessful infection trials indicate that microcercous cercariae from H striatellis are not paragonimus	study area: weakona creek, mawua focus; homorus striatellus found infected with microcercous cercariae of an unknown trematode, living adjacent to weakona creek where infected Liberonautes latidactilus found		no										y			0	1					journal	Zeitschrift für Angewandte Zoologie	collaborator: Neil Cumberlidge	y
58	Sachs_Cumberlidge_1991b	SACHS, R., & CUMBERLIDGE, N. (1991). Metacercarial load of freshwater crabs Liberonautes latidactylus in an endemic paragonimiasis focus in Liberia, West Africa. Zeitschrift für Angewandte Zoologie, 78(2), 161-165.	survey: crabs only	5 surveys from 1985-1989	Haindi/Mawua focus, Bong County, Liberia	metacercariae	y	y	which surveys overlap w previously published-	none of numbers match earlier surveys		Liberia	1985-1989	1980	This used 1985 surveys (I was not involved with those) and combined it with 1988 and 1989 surveys (when I was there).	P. uterobilateralis	stated	1-358 range metacerc in 62 crabs	combined data over multiple years- like Sachs 1987	only larger- older snails found to be infected	no			crab tissue homogenised, pulp sieved and washed- repeated sedimentation, clear sediment examined							y			0	1					journal	Zeitschrift für Angewandte Zoologie	online	y
59	Sachs_Cumberlidge_1991c	Sachs, R., & Cumberlidge, N. (1991). First record of the spiny river crab, Liberonautes chaperi (A. Milne-Edward 1887), as second intermediate host of Paragonimus uterobilateralis in Liberia. Annals of tropical medicine and parasitology, 85(4), 471-472.	survey: crabs only			metacercariae	y	y				Liberia	1990	1990	feb-april 1990	P. uterobilateralis	stated		first record of infection in L chaperi- lives exclusively in large rivers, never leaves water (neil- observations of night foraging?	intensity value not meaningful as 1 crab only	no			crab tissue homogenised, pulp sieved and washed- repeated sedimentation, clear sediment examined							y			0	1	1	1			journal	Annals of Tropical Medicine & Parasitology	library	NO
60	Sachs_etal_1983	Sachs, R., Kern, P., & Voelker, J. (1983). Paragonimus uterobilateralis as the cause of 3 cases of human paragonimiasis in Gabon. Tropenmedizin und Parasitologie, 34(2), 105-108.	survey: humans, mammals,crabs; case reports	human survey- 1 school, and additional 32 from Mittone	Lambarene, Mittone focus, Gabon	adult worms in cat- infected with metacercariae collected from crabs	y	y				Gabon	1981	1980		P. uterobilateralis	stated		study area: mittone focus; eggs in faecal sample of white tailed mongoose but authors reluctant to lis as an occurrence ("paragonimus eggs can be variable in shape depending on the duration of infection and the host species, we have seen this in infections caused experimentally in domestic cats, rats and other laboratory animals. this is the reason why we did not dare to identify the species of p…	14% of S aubryi and 8% of S africanus infected; humans, table- 9 crabs- 5 africanus, 4 aubriy- 114 metacerc tot in 9 crabs; 3 case reports from 1981- none infecte found in survey; mammals- various species- civets, 1 mongoose with paragonimus like eggs- think is paragonimus,	yes										y			0	1		1		French	journal	Tropenmedizin und Parasitologie	library	y
61	Sachs_etal_1986	Sachs, R., Albiez, E. J., & Voelker, J. (1986). Prevalence of Paragonimus uterobilateralis infection in children in a Liberian village. Transactions of the Royal Society of Tropical Medicine and Hygiene, 80(5), 800-801.	survey: humans only	school age only (all children at study location)	study area: Mawua focus;	eggs in stool and/or sputum	y	y				Liberia	1983	1980	1983-01-01	P. uterobilateralis	stated		study area: Mawua focus; eggs in stool and sputum	full table egg size and intensity, intensity value here for sputum- much higher for stool- 380	yes		stool- Teleman HCL-ether concentration method (Reichenow et al., 1969)					3-14 range			y			0	1		1	1		journal	Transactions of the Royal Society of Tropical Medicine and Hygiene	library	NO
62	Sachs_Voelker_1982	Sachs, R., & Voelker, J. (1982). Human paragonimiasis caused by Paragonimus uterobilateralis in Liberia and Guinea, West Africa. Tropenmedizin und Parasitologie, 33(1), 15-16.	survey: humans only			eggs in stool and/or sputum	y	y	check all addenda data captured- to date 11 civets exmined of which 6 infected	check all addenda data captured- to date 11 civets exmined of which 6 infected	Sach and Voelker, 1974, unpublished data, 21 cases Nigeria	Guinea; Liberia	1980	1980		P. uterobilateralis	stated			includes 4 cases in addenda + 4 civets	no										y			0	1		1			journal	Tropenmedizin und Parasitologie	library	y
63	Sachs_Voelker_1984	Sachs R and Voelker J, Lungenegelinfektionen beim Menschen in Liberia. In Medizin in Entwicklungslandern Bd. 16: Tropenmedizin, Parasitologie, Boch J (ed) 455-459, Verlag Peter Lang, Franckfurt/Bern/New York, 1984	survey: humans only			eggs in stool and/or sputum	y	y	check counts			Guinea; Liberia	1978-1983	1970		P. uterobilateralis	stated			21 cases total but 2- no eggs. Discounting suspected overlaps is 13 cases	no										y	y		0	0	0	0	0	German	book chapter	Book chapter: In Medizin in Entwicklungslandern Bd. 16: Tropenmedizin, Parasitologie, Boch J (ed) 455-459, Verlag Peter Lang, Franckfurt/Bern/New York, 1984	collaborator: Neil Cumberlidge	y
64	Schuster_etal_2007	Schuster, 2007, Otitis media and a neck lump Current diagnostic challenges for Paragonimuslike trematode infections. March 2007, The Journal of infection 54(2,:e1036) DOI: 10.1016/j.jinf.2006.05.011	case report			eggs in neck lump, also in stool	y	Poikilorchis	patient from riverine town, Nigeria			Nigeria	2004	2000	est	Poikilorchis congolensis	stated		29 year male, 3 day history of ear pain and discharge		no										y		yes	0	1		1	1		journal	Journal of Infection	online	NO
65	Simarro_etal_1991	Simarro, P. P., Alamo, A., Sima, F. O., Roche, J., Mir, M., & Ndong, P. (1991). Endemic human paragonimiasis in Equatorial Guinea. Detection of the existence of endemic human paragonimiasis in Equatorial Guinea as a result of an integrated sanitary programme. Tropical and geographical medicine, 43(3), 326-328.	survey: humans only	cross sectional (assumed)		eggs in stool and sputum	y	y				Equatorial Guinea	1990	1990		P. africanus	stated	id'd on egg morphology	National schistosomiasis project- additional screening for paragonimus eggs in kato katz, also natinoal TB project		yes		katokatz stool, sputum centrifuged	2 katokatz per person							y		yes	0	1	1	1			journal	Tropical and geographical medicine	library (ILL)	y
66	Timsit_1978	Timsit, D. La paragonimose pulmonaire au Cameroun. Médecine Tropicale. 1978; 38:287–297.	survey: humans only	cross sectional: community	study area: cameroon- Bafia region in particula	eggs in sputum	y	y		additional case report	case report separate occurrence	Cameroon	1976	1970		Paragonimus sp.	not stated		study area: cameroon- Bafia region in particular; also case report- adding in as separate occurrences, also they did experimental infection of rats from metacerc from crabs- sounds like it wasn't successful- no info on crabs to add to occurrences	volume sputum not given	yes		sputum- M.I.F. (Merthiolate-Iode-Formol) concentration method	volume sputum not given		Ascaris, Trichuris, Necator		4-34yrs	11-20 cat		y			0	1		1		French	journal	Médecine Tropicale	library (ILL)	NO
67	Traoré_etal_2010	Traoré SG, Koussemon M, Odermatt P, Aka ND, Adoubryn KD, Assoumou A, Dreyfuss G and Bonfoh B, 2010, Risque de contraction de trématodoses alimentaires avec la consommation des crustacés vendus sur les marchés d’Abidjan. Revue Africaine de Santé et de Productions Animales 120, 514–520.	survey humans; crabs: market				no	no	tho markets and breakdwons of totals only in this paper, exclude as data in Traore et al 2011 (nb crab totals different tho)	exclude- duplication of 2011 paper		Cote d'Ivoire	2009-2010	2000		Trematoda		no paragonimus found- BUT metacercariae of another trematodein Callinectes and Cardiosoma	22 of 24 were callinectes, only 2 cardiosoma- but no breakdown of species by site		no										y		yes	0	1				French	journal	Revue Africaine de Santé et de Productions Animales	online	y
68	Traoré_etal_2011	Traoré, S. G., Odermatt, P., Bonfoh, B., Utzinger, J., Adoubryn, K. D., Assoumou, A., ... & Koussémon, M. (2011). No Paragonimus in high-risk groups in Côte d'Ivoire, but considerable prevalence of helminths and intestinal protozoon infections. Parasites & vectors, 4(1), 96.	survey: humans; crabs: market	2 cross sectional surveys 2009 in 2 TB centres, 3rd survey 2 schools 2010	study area:southwest Cote d'Ivoire		y	y	include as absense data	King 2015, studies with separate surveys separately abstracted		Cote d'Ivoire	2009-2010	2000	june 2009, august 2010	NA		no paragonimus found	study area:southwest Cote d'Ivoire, nb other parasites tested for; 2 cross sectional surveys 2009 in 2 TB centres, 3rd survey 2 schools 2010	why crab totals diff in 2010 paper- think is same data	no										y			0	1		1			journal	Parasites & vectors	online	y-error
69	Udonsi_1987	Udonsi, J. K. (1987). Endemic Paragonimus infection in upper Igwun Basin, Nigeria: a preliminary report on a renewed outbreak. Annals of Tropical Medicine & Parasitology, 81(1), 57-62.	survey: humans, crabs, snails	cross sectional: community; Longitudinal	Upper Igwun basin, Cross River	eggs in sputum	y	y				Nigeria	1983-1985	1980		P. uterobilateralis	stated		study area: Igwun basin; 256 Melania snails found with sporocysts of a trmatode	crabs- total infected and collected not given other than 7-13% dry season, 3-6% wet season, calculated prevalence from this as est, nb 256 Melania collected, 38 had spoprcysts (of what?)	yes	fever, chest pain, dyspnea, fatigue, uritcaria, eosinophilia, diorhea, in early stages, cough and recurrent hemotypis in chronic stage (Uttah, 2013) (misquote- which ref is this	5ml sputm not centrifuged	3+ samples per person, average used, slides prepared for examination, crabs- haemocoel examined			tested for but no info on number	0-4,5-9,10-14,15-19,20-24,25-29,30-34,35-39,40-44,45-49,50>	11-20 cat	M	y	y		0	1		1			journal	Annals of Tropical Medicine & Parasitology	online	y
70	Udonsi_1989	Udonsi, J. K. (1989). Clinical field trials of praziquantel in pulmonary paragonimiasis due to Paragonimus uterobilateralis in endemic populations of the Igwun Basin, Nigeria. Tropical medicine and parasitology: official organ of Deutsche Tropenmedizinische Gesellschaft and of Deutsche Gesellschaft fur Technische Zusammenarbeit (GTZ), 40(1), 65-68.	clinical study-drug treatment				no	y	existing data from another study- Udonsi 1987	include as clinical trial cat		Nigeria	1985	1980		P. uterobilateralis	stated		same patients as reported in Udonsi 1987, trial for praziquantel- 75mg/kg body weight for 2 days recom dose, 332 patients tot		no				PZQ						y			0	1		1			journal	Tropical medicine and parasitology	library	NO
71	Umoh_Useh_2009	Umoh, N. O., & Useh, M. F. (2009). Epidemiology of Paragonimiasis in Oban Community of Cross River State, Nigeria. Mary Slessor Journal of Medicine, 9(1).	survey: humans, crabs	cross sectional: community; paragonimiasis and TB	Akamkpa LGA of Cross River State	eggs in sputum	y	y				Nigeria	2006	2000	Jan to June 2006	P. uterobilateralis	stated	no infection in crabs found	study area: oban, Cross river state, study participants randomly selected	no crabs found to be infected; table intensity- high overall	yes	cough, hemoptysis, correlatoin of intensity and symptoms	5ml sputum centrifugation in NAOH	3 samples over 3 days, crab tissue semi homogenised then examined in petri dish (no mention washing)			TB prev 1.6%, para prev 4.2% (pulmonary symptom pos patients, none had coinfections)	1-10,11-20,21-30,31-40,41-50,50>	1-10 cat	M	y			1	1					journal	Mary Slessor Journal of Medicine	collaborator: David Blair	NO
72	Uttah_etal_2013	Uttah, E. C., Etim, S. E., & Ibe, D. C. (2013). Familial and occupational clustering of paragonimiasis in a riverine community in eastern Nigeria. Trans. J. Sci. Technol, 3, 25-35.	survey: humans only	survey by household- 176 total	Port Harcourt, Rivers State	eggs in sputum	y	y				Nigeria	2011	2010	est	Paragonimus sp.	not stated		study area: Oyigbo, port Harcourt; totals given for households only ie 176 houses	guessed total surveyed from infection prevalence, totals given for households only ie 176 houses, also volume of sputum not given	yes		na	7 samples per person, sputum volume not given	PZQ				40+	M	y			0	1					journal	Trans. J. Sci. Technol	online	NO
73	VanHoof_1933	VAN HOOF, L. (1933). Case of Paragonlmus Infection in Belgian Congo. In Annales de la Societe Belge de Medecine Tropicale (Vol. 13, No. 4). Societe Belge de Medecine Tropicale.	case report			eggs in sputum	y	y	paragonimus not poikilorchis			DRC	1930	1930		Paragonimus sp.	not stated				no										y		yes	0	1					journal	Societe Belge de Medecine Tropicale.	library	NO
74	VanNieuwenhuyse_Gatti_1968	Nieuwenhuyse, E. V., & Gatti, F. (1968). A Case of Chronic Mastoid Infestation by a Rare Parasite:(Poikilorchis Congolensis). Acta oto-laryngologica, 66(1-6), 444-448.	case report				y	Poikilorchis				DRC	1966	1960	nov 1966 patient presented at clinic	Poikilorchis congolensis	stated		50 year female, southern Kasai (Bantu-Luba), first seen nov 1966		no										y		yes	0	1					journal	Acta oto-laryngologica	online	NO
75	Voelker_1973	Voelker, J. (1973). Morphologisch-taxonomische Untersuchungen über Paragonimus uterobilateralis (Trematoda, Troglotrematidae) sowie Beobachtungen über den Lebenszyklus und die Verbreitung des Parasiten in Liberia.Tropenmedizin und Parasitologie. 24, 4–20	survey: crabs; experimental infection; general biology	morphological studies/gneral biologicy of P africanus and P uterobilateralis			y	y				Liberia	1971	1970		P. uterobilateralis	stated				no										y		yes	0	1		1		German; English	journal	Tropenmedizin und Parasitologie	library (ILL)	y
76	Voelker_etal_1975	Voelker, J., Sachs, R., Volkmer, K. J., & Braband, H. (1975). Zur Epidemiologie der Paragonimiaais bei Mensch und Tier in Nigeria, Westafrika. Veterinär-medizinische Nachrichten, 1(2), 158-172.	general- review				no	no	exclude- is a review	exclude- is a review/commentary		NA	1971	1970		Paragonimus sp.	not stated				no										y			0	1					journal	Veterinär-medizinische Nachrichten	collaborator: Neil Cumberlidge	y-error
77	Voelker_Nwokolo_1973	Voelker, J., & Nwokolo, C. (1973). Human paragonimiasis in Eastern Nigeria caused by Paragonimus uterobilateralis. Zeitschrift fur Tropenmedizin und Parasitologie, 24(3), 323-8.	cases review, crab survey			eggs in sputum, adult worms- from pateitns and also from experimental infection	y	y				Nigeria	1973-1975	1970		P. africanus; P. uterobilateralis	stated		experimental infection also done; adult worm from patient is the same specimen as Onuigbo_Nwako_1974, 3 of total africanus, rest uterobilateralis	66 uterobilateralis, 3 africanus	no										y			0	1		1			journal	Tropenmedizin und Parasitologie	library	NO
78	Voelker_Sachs_1977a	Voelker J, Sachs R., 1977, Uber die Verbreitung von Lungenegeln, Paragonimus africanus und P.uterobilateralis, in WestKamerun und OstNigeria auf Grund von Untersuchungen an Süsswasserkrabben auf Befall mit Metacercarien. Trop Med Parasitol. 1977; 28:129133.	survey: crabs only		study areas: south east Nigeria, Southwest Cameroon	Nigeria, approx 1000 crabs from 80 sites- incl some from markets in Nigeria, cameroon- 240 crabs, most africanus, from 17 streams, some of sites not located on map because of difficult terrain. Bulutu- Mejek creek, supe and kembong- mixed infection. Overall not sure total infected	y	y				Nigeria; Cameroon	1975	1970		P. africanus; P. uterobilateralis	stated		study areas: south east Nigeria, Southwest Cameroon; key paper- extensive mapping, P utero and P africanus found in different areas- overlapping eg in some regions	in another paper, states 220 crabs collected from 22 localities in total, from subset of 211 crabs, prevalence is 56%	no										y	y	yes	0	0	0	0	0	German; English	journal	Tropenmedizin und Parasitologie	library	y
79	Voelker_Sachs_1977b	Voelker, J., & Sachs, R. (1977). Affen als natürliche und experimentelle Endwirte afrikanischer Lungenegel (Paragonimus africanus und P. uterobilateralis)(English abstract). Tropenmedizin und Parasitologie, 28, 137-144.	survey: mammals: primates, and experimental infections		study area: Lower Bakossi, West Cameroon		y	y				Cameroon	1975	1970		Paragonimus sp.			study area: Lower Bakossi, West Cameroon		no										y			0	1				German	journal	Tropenmedizin und Parasitologie	library	y
80	Voelker_Sachs_1985	Voelker, J., & Sachs, R. (1985). Morphology of the lung fluke Paragonimus uterobilateralis occurring in Gabon, West Africa. Tropical medicine and parasitology: official organ of Deutsche Tropenmedizinische Gesellschaft and of Deutsche Gesellschaft fur Technische Zusammenarbeit (GTZ), 36(4), 210-212.	experimental studies; survey crabs				y	y				Gabon	1981	1980		P. uterobilateralis	stated		confirmation of P. uterobilateralis in Gabon	Prevalence in crabs for S africanus only but S floweri also surveyed	no										y		yes	0	1		1			journal	Tropical medicine and parasitology	library	y
81	Voelker_Vogel_1965	Voelker, J., & Vogel, H. (1965). Two New Species of Paragonimus in West Africa: Paragonimus africanus and P. utero bilateralis. Zeitschrift fur Tropenmedizin und Parasitologie, 16(2), 125-48.	species description				y	y				Liberia	1962	1960		P. uterobilateralis	stated		1st report P. uterobilateris		no										y		yes	0	1		1		German	journal	Tropenmedizin und Parasitologie	library	y
82	Vogel_Crewe_1965	Vogel, H., & Crewe, W. (1965). Beobachtungen uber die Lungenegel-Infektion in Kamerun (WestAfrika). Zeitschrift fur Tropenmedizin und Parasitologie, 16(2), 109.	survey: humans; mammals, species description	those presenting symtoms: study pop		sounds like mix of species	y	y			die encystierten emtacercariaen von p africanus haben eine rundliche oder schwach-elliptische form und sind von hellbraunlicher farbe. sie sind von einer zarten außeren membran von 5 bis 7 u dicke umhullt un von einer starren inheren cystenwand, die eine dieck von 14 bis 36 um, im mittel 21 u hat. bei 68 ohne druck und die hinfallige außenmembran germessenen cysten ergab sich eine große von 391 b…	Cameroon	1962	1960		P. africanus; P. uterobilateralis	not stated		1st report of P africanus and species description (I think) study area: Lower Bakossi, Cameroon	prevalence from those presenting symptoms	no					Trichurus, hookworm and ascaris					y		yes	0	1		1		German	journal	Tropenmedizin und Parasitologie	collaborator: Neil Cumberlidge	y
83	Volkmer_1977	Volkmer, K. J. (1977). Röntgenmorphologische Befunde bei Rhesus-Affen nach experimenteller Infektion mit afrikanischen Lungenegeln (Paragonimus africanus und P. uterobilateralis)(English abstract). Tropenmedizin und Parasitologie, 28, 145-148.	experimental studies: experimental infection, radiology	Rhesus monkey experimental host			no	y	no locality info			NA	1975	1970	est	P. africanus; P. uterobilateralis	stated				no										y			0	1		1		German	journal	Annales de la Societe Belge de Medecine Tropicale/Ann Soc Belg Med Trop.	online	NO
84	Yarwood_Elmes_1943	Yarwood, G. R., & Elmes, B. G. T. (1943). Paragonimus cyst in a West African native. Transactions of the Royal Society of Tropical Medicine and Hygiene, 36(6), 347-351.	case report				y	Poikilorchis				Nigeria	1940	1940		Poikilorchis congolensis	not stated	id'd as paragonimus but clearly poikilorchis	23 year male, first seen sept 1942, with swelling on neck, symptoms started 1940, clearly poikilorchis from symptoms and egg size		no										y		yes	0	1			1		journal	Transactions of the Royal Society of Tropical Medicine and Hygiene	library	NO
85	Yokogawa_etal_1960	Yokogawa, S., Cort, W. W., & Yokogawa, M. (1960). Paragonimus and paragonimiasis. Experimental parasitology, 10(2), 139-205.	general- review				no	no	exclude- review	is a review of global paragonimus- but significant section on African paragonimus- check w coauthors whether to include		NA	NA								no										y			0	1		1	1		journal	Experimental parasitology	online	NO
86	Zahra_1952	Zahra, A. (1952). Paragonlmiasls in the Southern Cameroons: a Preliminary Report. West African Medical Journal, 1(2), 75-82.	survey: humans only	cross sectional: community, paragonimiasis + TB		eggs in sputum	y	y	as in Uber Voelker Sacs 1977a - absence of cases in bamenda			Cameroon	1950	1950		Paragonimus sp.	P. westermani			volume sputum not given	yes		sputum NOT centrifuged	volume sputum not given				1-4,5-9,10-19,20-29, 30-39,40-49,50-59,60>	11-20 cat	F	y	y	yes	0	1					journal	West African Medical Journal	library (ILL)	NO
87	Vandepitte_etal_1957	VANDEPITTE, J., JOB, A., DELAISSE, J., & TABARY, M. (1957). 4 Cases of retro-auricular abscess in Congolese produced by a new distoma. Annales de la Societe belge de medecine tropicale (1920), 37(2), 309.	cases review			retro-auricular cysts with eggs	y	Poikilorchis	include additional case reports mentioned of paragonimus DRC- 8 in tot, and data in poikilorhis table		8 cases paragonimus in DRC also mentioned- mapped in occurrences	DRC	1955	1950	est	Poikilorchis congolensis; Paragonimus sp.	stated		4 cases		no										y		yes	0	1				French	journal	Annales de la Societe Belge de Medecine Tropicale/Ann Soc Belg Med Trop.	library	NO
88	Ogakwu_Nwokolo_1973	Ogakwu, M., & Nwokolo, C. (1973). Radiological findings in pulmonary paragonimiasis as seen in Nigeria: a review based on one hundred cases. The British journal of radiology, 46(549), 699-705.	cases review; clinical studies: radiology			eggs in sputum	y	y				Nigeria	1971	1970		Paragonimus sp.	not stated		focussed on x rays		no	radiological findings- shadows either well-defined patterns of cavitation, ill defined "cotton wool" lesions, "streaky" shadows or "bubble" cavities, mid zones commonly affected but any part may be marked. Shadows are generally of low density and difficult to distinguish from early lesions of TB									y			0	1		1			journal	The British journal of radiology	online	NO
89	Jansens_etal_1997	JANSSENS, P., KIVITS, M., & VUYLSTEKE, J. Health in Central Africa since 1885. Past, Present and Future, Koning Boudewijnstichting & Peeters, Leuven, 1997, 2 vol., 1885 p.	general- review				no	no	reference to anecdotal case reports of paragonimiasis in DRC	respiratory disease review with a section on paragonimus and mention of case reports in DRC		NA	NA								no										y			0	1					book chapter	Book: publisher: Koning Boudewijnstichting & Peeters	citation only, not avail	NO
90	Abraham_Akpan_2009	Abrahams, J. T., & Akpan, P. A. (2009). Current status of paragonimiasis in Old Netim 1 Akamkpa Local Government Area of Cross River State-Nigeria. Global Journal of Medical Sciences, 8(1&2), 17-22.	survey: humans only	cross sectional: community	Akamkpa LGA of Cross River State	eggs in stool and/or sputum	y	y	some eggs from sputa, some from faecal sample- poss some of those in faecal sample misid'd, metacercariae mischaractersied as rediae- in crabs	don't include 84 as a valid total as likely those eggs in faecal samples misid'd		Nigeria	2007	2000	est	Paragonimus sp.	species not stated/not identifiable	says found redia and sporocysts in crab and crayfish- dubious paper	village divided into 4 zones- 100 samples from each; community survey, old Netim 1, no info when		yes	hemoptysis, incapacitation- weakness, protracted chest cavity	stool- double wet smear slide prep + centrifugal flotation 4 gms	no info for sputum sample prep- inc volume collected				9-65yrs		M	y	n	yes	1	1					journal	Global Journal of Medical Sciences	online	NO
91	Abraham_Akpan_2011	Abraham, Akpan 2011, Vectors of Paragonimus Uterobilateralis a Causative Fluke for Paragonimiasis in Cross River State-Nigeria	survey: crabs, snails	wild caught crabs only		metacercariae, rediae??!!	no	no	too dubious?	poss include in SR?		Nigeria	2009	2000	est	Paragonimus sp.	species not stated/not identifiable	nb eggs rather odd shape - neck like constriction- misid'd or treatment of slide prep causing distortion? Similar to some of egg photos in Fossati. Could be tricurus?	review crabs freshwater snails		no										y	n	yes	1	1					journal	African Research Review	online	NO
92	Adoubryn_etal_1999	Adoubryn, K. D., Ouhon, J., Assoumou, A., Kassi, E. A., Koné, M., & Therizol-Ferly, M. (1999). Champignons et parasites isolés à l'examen de 142 liquides d'aspiration bronchique à Abidjan (Côte d'Ivoire). Médecine d'Afrique Noire, 46(7), 362-365.	clinical studies: sample screening	samples: bronchial fluid		egg in bronchial fluid	y	y	survey over 10 year period- no data on where patients from- presume local, had paper for while but wasn't on list	not much detail		Cote d'Ivoire	1986-1995	1980		Paragonimus sp.	species not stated/not identifiable	Direct examination allowed the identification of eggs from Paragonimus sp in one of the samples. Nb prevalence calc in paper wrong	samples of bronchail fluide from bronchial from the departments of pneumo-phthisiology Cocody and Treichville UHCs were examined. Samples over 10 year period ; retrospective study of 142 bronchic aspiration liquids, not stated how samples positive for paragonimus id'd	prev in paper wrong- 3.85%, not viable for prevalence-effectively from population that are presenting symtoms (sample screen from pulmonary patients)	no										y	n		0	1				French	journal	Médecine d'Afrique Noire	online	NO
93	Aka_etal_2018	N’Da Angbélétchi, D. A., Sanogho, Y., Yapo-Kouadio, C. G., Dou, G. S. P., Zika, K. D., & Adoubryn, K. D. (2018). Persistance Du Foyer De Distomatose Pulmonaire A Lakota (Cote D’Ivoire): Cas Du Village De Gbahiri. Revue Bio-Africa-N, 17, 54-59.	survey: humans, crabs, mammals	wild caught crabs only		eggs in stool	y	y				Cote d'Ivoire	2017	2010		Paragonimus sp.	species not stated/not identifiable		patients presenting chronic cough in village; 14 civets, 3 infected, 10 mongooses, 2 infected. 3 patients- all 70 plus but sound like presenting symtoms recently and in one case not at all		no										y	y	yes	0	1				French	journal	Revue Bio-Africa	online	NO
94	Asor_etal_2003a	Asor, J. E., Ibanga, E. S., & Arene, F. I. (2003). The Epidemiology of Pulmonary Paragonimiasis in Cross River Basin in Nigeria: Update on infection prevalence and distribution of the snail and crab intermediate hosts. Mary Slessor Journal of Medicine, 3(1), 5-12.	survey: humans, crabs, snails	school age only	Cross River basein	eggs in sputum	y	y				Nigeria	1995	1990		P. uterobilateralis	stated		schools in 8 districts in cross river basin, 5-14 yr olds	table by district for intensity and prevalence, intensity av an range overal calc from this, nb S aubryi and S elli not infected	yes		5ml sputum NOT centrifuged								y	y	yes	1	1					journal	Mary Slessor Journal of Medicine	collaborator: David Blair	NO
95	Chukwuka_Onyedum_2011	Chukwuka, C. J., & Onyedum, C. C. (2011). Paragonimiasis: An unusual cause of Cor pulmonale; A case report. Respiratory Medicine CME, 4(3), 136-137.	case report			eggs in sputum	y	y				Nigeria	1991	1990	est from patient notes- when infection would have been acquired	Paragonimus sp.	not stated		42 yr old male, from rural area- likely to have aquired locally 18 years previous)		no										y			0	1					journal	Respiratory Medicine CME	online	NO
96	Darras_etal_1960	Darras T, Fain A, Moens E, Robberechts W, Seghers K, Vandepitte J. Een nieuw Congolees geval van longparagonimose. // A New Case of Paragonimiasis in the Congo, Annales de la Societe Belge de Medecine Tropicale 1960 Vol.40 No.5 pp.725-31	case report			adult worm in lung biopsy	y	y	case report- isolated parasite from lung biopsy	not poikilorchis- no retroauricular- all consistent with paragonimus		DRC	1958	1950	est	Paragonimus sp.					no										y			0	1				Dutch	journal	Annales de la Societe Belge de Medecine Tropicale/Ann Soc Belg Med Trop.	library (ILL)	NO
97	Demetrious_phillips_1978	Demetriou, A., Phillips, B. M., & Hendrickse, R. G. (1978). A case of paragonimiasis. Archives of disease in childhood, 53(11), 912-913.	case report			symptomology only- no eggs	no	y	case report on symptoms only			Nigeria	1976	1970	est	Paragonimus sp.	not stated		2 1/2 year old girl admitted to hospital		no										y			0	1		1			journal	Archives of disease in childhood	online	NO
98	Eke_Enwereji_2010	Eke, R. A., & Enwereji, E. E. (2010). Re-emergence of paragonimiasis in Nigeria. a case report and future challenges. TAF Preventive Medicine Bulletin, 9(6).	case report			eggs in sputum	y	y				Nigeria	2007	2000	2007-10-01	P. uterobilateralis	stated		40 year old male, admitted 3/10/2007		no										y	y	yes	0	1					journal	TAF Preventive Medicine Bulletin	library	NO
99	Eke_etal_2013	Eke, R. A., Nwosu, U. M., Enwereji, E. E., & Emerole, C. V. (2013). Paragonimiasis reemergence in Nigeria: predisposing factors and recommendations for early intervention and everlasting eradication. International Scholarly Research Notices, 2013.	survey: questionnaire	questionaire only- no parasitology survey			no	y	survey but questionaires only- no sampling			Nigeria	2011	2010		P. uterobilateralis	stated		questionaire survey examining risk factors- crab eating etc		no										y			0	1					journal	International Scholarly Research Notices	online	NO
100	Ibanga_etal_2003	Ibanga, E. S., Arene, F. O. I., & Asor, J. E. (2003). Association of pulmonary paragonimiasis with active pulmonary tuberculosis in rural Yakurr community in Cross River Basin, Nigeria. Mary Slessor Journal of Medicine, 3(1), 19-23.	survey: humans only	cross sectional: community	Yarkurr community of Cross River Basin	eggs in sputum	y	y				Nigeria	1997	1990		Paragonimus sp.	not stated		survey for co-infections TB and paragonimiasis, in cross river basin	tot infected mistalenly 203 in abstract	yes		5ml sputum centrifugation in NAOH	3 sputum samples over 3 days			coinfection w TB- of 1100, 103 had para (9.4%), of which 10 had coinfeciton w TB (0.9%), and 20 (1.8% had TB only) (NOT symptom pos)	5-10,11-16,12-22,23-28,29-34,35-40,41-46,47-52,53-58,59-64,64>	11-20 cat		y	y	yes	1	1					journal	Mary Slessor Journal of Medicine	collaborator: David Blair	NO
101	Iboh_2018	Iboh, C. I. (2018). Investigation of Crab-eating Influence on Paragonimiasis Infection in Six Communities of Abayong from Cross River State Nigeria. South Asian Journal of Parasitology, 1-9.	survey: humans only	cross sectional: community	Abayong of Cross River State	eggs in sputum	y	y				Nigeria	2016	2010	est	P. uterobilateralis	stated		survey of Abayong communities in cross river state, assessed risk of occupation and crab eatin	table of intensity and prevalence by location and age resp, intensity in classes	yes		5ml sputum centrifugation in NAOH	7 sputum samples collected				<10,11-20,21-30,31-40,41-50,50>	1-10; 11-20	M	y			0	1					journal	South Asian Journal of Parasitology	online	NO
102	Zobel_2014	Zobel, Cheuyem, 2014, Etude épidémiologique de la paragonimose chez les écoliers dans la zone péri-urbaine de Kumba après 5 années de distribution de Praziquantel, MD Thesis, University of Yaoundé I	survey: humans only	school age only		eggs in sputum	y	y		replace with thesis copy		Cameroon	2013-2014	2010	range	P. africanus	stated	Zobel - pers com- id'd eggs as africanus			yes			volume not given, both stool and sputum sampels collected							y			0	1				French	journal	The journal of Medicine and health sciences	online	NO
103	Libert_1932	Libert, C. E. M. J. (1932). A Case of Paragonimiasis. West African Medical Journal, 5(3).	case report			eggs in sputum	y	y				Cameroon	1930	1930		Paragonimus sp.	not stated				no										y			0	1					journal	West African Medical Journal	citation only, not avail	NO
104	Loubiere_etal_1975	LOUBIERE R; COLETTE J; PLOUVIER S; BAUDOIN C; SELLIN B; PROST A, 1975 UN PREMIER CAS DE DISTOMATOSE EN HAUTE-VOLTA. BULL. SOC. PATHOL. EXOT.; FR.; DA. 1975 PARU 1976; VOL. 68; NO 5; PP. 471-474; ABS. ANGL.; BIBL. 22 REF.	case report			eggs in cyst, symptoms	y	Poikilorchis				Burkina Faso	1973	1970	est	Poikilorchis congolensis		stated as paragonimus or poikilorchis- but that more likely latter as no eggs in sputum- symptom of retro-auricular cyst conclusively poikilorchis			no										y			0	1		1		French	journal	Bulletin de la Société de Pathologie Exotique et de ses Filiales	online	NO
105	Plouvier_etal_1975	Plouvier S., Loubière R., Colette J., Prost A., Baudoin C., Sellin Bertrand. (1975). Un cas de distomatose en Haute-Volta. In : Conférence technique de l'OCCGE. Bobo-Dioulasso : OCCGE, 7 p. multigr. Conférence Technique de l'OCCGE, 15., Bobo-Dioulasso (BF), 1975/04/07-11.	case report			symptoms	no	no	duplicate to Loubiere et al 1975	exclude as otherwise would be causing duplication: Loubiere and Plouvier- same data different publications, poss maybe should keep this ref as is in journal and not conference proceesings		NA	1974	1970	est	Poikilorchis congolensis	not stated	eggs in retro-auricular cyst- no eggs in sputumsymptoms only	case report but a retroauricular cyst with eggs and no eggs in sputum, would indicate Poikilorchis not paragonimus- unless the pulmonary symptoms also noted were caused by a mixed infection, presented at clinic march 1974		no										y			0	0	0	0	0	French	conference paper	Conference paper: Conférence Technique de l'OCCGE 15. Bobo-Dioulasso (BF)	online	NO
106	Mackowiak_etal_2008	Mackowiak, P. A., Requena, A., Domínguez, M. Á., & Santin, M. (2008). An African-Born man with chronic recurrent hemoptysis. Clinical infectious diseases, 46(8), 1319-1320.	case report			eggs in lungs	y	y				Equatorial Guinea	1998	1990	est from patient notes- onset of infection (2006 referred hospital- had symptons 8 years)	Paragonimus sp.	not stated		46 year man with 8 year history of recurrent hemoptysis		no										y		yes	0	1		1			journal	Clinical infectious diseases	online	NO
107	Malvy_et_al_2006	Malvy, D., Ezzedine, K. H., Receveur, M. C., Pistone, T., Mercie, P., & Longy-Boursier, M. (2006). Extra-pulmonary paragonimiasis with unusual arthritis and cutaneous features among a tourist returning from Gabon. Travel medicine and infectious disease, 4(6), 340-342.	case report			serology	no	y	no- servology only			Gabon	2004	2000	est	Paragonimus sp.	not stated	no eggs, diganosis on serology only	29 year french woman- travelled to Gabon		no										y			0	1		1			journal	Travel medicine and infectious disease	online	NO
108	McCullough_Malek_1984	McCullough, F. S., & Malek, A. (1984). Notes on the molluscan intermediate hosts of Paragonimus spp. and their possible role in biological control. Annals of tropical medicine and parasitology, 78(3), 339-340.	general- review				no	no	no data	exclude- is a review/commentary		NA	NA								no										y			0	1					journal	Annals of Tropical Medicine & Parasitology	library	NO
109	MoyouSomo_Zukan_2003	Moyou-Somo, R., & Tagni-Zukam, D. (2003). Paragonimiasis in Cameroon: clinicoradiologic features and treatment outcome. Médecine tropicale: revue du Corps de santé colonial, 63(2), 163-167.	survey: humans only; clinical studies	cross sectional: community, radiological study of paragonimiasis	study area: villages in kumba region;	eggs in stool and sputum, metacercariae	y	y				Cameroon	1992-1997	1990	range	P. africanus	stated		study area: villages in kumba region; 2700 subjects total- of which 312 showing symptoms	of 2700- 312 presented symptoms- 30 of who were egg positive, prevalence estimate in paper is from patients only, nb no intensity data	yes	cough, hemoptysis, chest pain, radiological findings- perinodular shadows, pulmonary infiltrative opacity most common, also pulmonary nodules, cavitation and calcification, and cicatricial lesions	5ml sputum centrifugation in NAOH, stool examination by Rithie concentration method		pzq	Ascaris, trichuris and Necator also found	TB not found				y	y		0	1		1		French	journal	Médecine tropicale: revue du Corps de santé colonial	online	NO
110	Nkouawa_etal_2011	Nkouawa, A., Sako, Y., Moyou-Somo, R., & Ito, A. (2011). Serological and molecular tools to detect neurologic parasitic zoonoses in rural Cameroon. Southeast Asian Journal of Tropical Medicineand Public Health, 42(6), 1365.	clinical study: serology; study using existing data				no	no	exclude as data in earlier paper	exclude as duplication with Nkouawa et al 2010 - and same data as Nkouawa 2009- latter included as experimental studies: additional serology studies-this includes results of other tests also- toxocarciasis, cysticercosis		Cameroon	2004-2006	2000		P. africanus	stated		same survey as Nkouawa 2009, additional serology studies-this includes results of other tests also- toxocarciasis, cysticercosis		no										y			0	1	1	1			journal	Southeast Asian Journal of Tropical Medicineand Public Health	online	NO
111	Oloyede_etal_2013	Oloyede, I. P., Ekanem, E. E., & NYong, E. E. (2013). Prevalence, co-prevalence and risk factors of pulmonary paragonimiasis and pulmonary tuberculosis in Nigerian Children in the Niger Delta Area. East African medical journal, 90(6), 182-188.	survey: humans only	school age only; paragonimiasis and TB	Mbo LGA of Akwa Ibom state	eggs in sputum	y	y				Nigeria	2011	2010	est	Paragonimus sp.	not stated		study areas- localiy Ewang, in Mbo LGA, tb assessed by alcohol & acid fast bacilli test		yes	cough, hemoptysis, fever, chest pain, dyspnoea only in TB positive patients. radiological findings- subcutaneous tissue wasting in TB only- was only significant diff TB and para	1.5ml sputum	adjust egg counts to 5ml	PZQ		6 pos for TB - 2.9%, 10 pos for para- 4.9%, (NOT symptom pos, no coinfections)	5-9,10-14,15-18	1-10 cat	F	y			1	1		1			journal	East African medical journal	online	NO
112	Oloyede_etal_2014	Oloyede, I. P., Inah, G. B., Bassey, D. E., & Ekanem, E. E. (2014). Comparative study of radiological findings in pulmonary tuberculosis and paragonimiasis in children in a Southern Nigeria fishing community. West African Journal of Radiology, 21(1), 17.	study using existing data				no	no	duplication of Oloyede et al, 2013	duplication of Oloyede et al, 2013	Oloyede_etal_2013	Nigeria	NA								no										y			0	1					journal	West African Journal of Radiology	online	NO
113	Onuigbo_Twomey_2016	Onuigbo, W. I. B., & Twomey, D. (2016). Clinical Suspicion of Abdominal Paragonimiasis was Confirmed after Emergency Laparotomy Together with Unfolding of Coexisting Endometriosis. J Med Diagnos Mthds, 5, 195.	case report			eggs in granuloma/mass/absess	y	y				Nigeria	2014	2010	est	Paragonimus sp.	not stated		28 year female, Igbo, presented at Hinterland Mater hospital, Afikpo		no										y			0	1					journal	J Med Diagnos Mthds	online	NO
114	Proctor_Gregory_1974	Procter, E. M., & Gregory, M. A. (1973). An ultrastructural study of ova of Paragonimus species from human and cat faeces. South African Medical Journal, 47(9).	case report			eggs in stool	y	y				South Africa	1972	1970		Paragonimus sp.	not stated	paragonimus eggs discovered in course of survey of cats in Durban area for Isopora, coincidentally faecal specimen from pateint - paragonimus egg discovered	human and cat, ova imbedded into epoxy fixed thin section- this actually could be ok for DNA. significant detail on egg microsopy- measurements etc		no										y		yes	1	1					journal	South African Medical Journal	online	NO
115	Sam-Abbenyi_1985	Sam-Abbenyi, A. (1985). Endemic pulmonary paragonimiasis in Lower Mundani (Fontem district of southwest Cameroon). Results of treatment with praziquantel. Bulletin de la Société de pathologie exotique et de ses filiales, 78(3), 334-341.	survey: humans only		lower Mundani, Cameroon	eggs in sputum	y	y			Fusco, C & Meir, A-P, Sporadic cases of Paragonimiasis treated at the Mary Health of Africa, General Hospital Fontem, 1977-1981-informal case reports 1977-1981	Cameroon	1983	1980		P. africanus; P. uterobilateralis	stated		study area: Lower mundani, 3 villages- Folepi, Bessali, Bechati; 35 cases, 119 w symptoms. Nb baseline study and personal communication of additional cases mentioned in intro	study pop- positive for symptoms	no		5ml sputum centrifugation in NAOH		pzq						y	y		0	1		1			journal	Bulletin de la Société de Pathologie Exotique et de ses Filiales	library	NO
116	Sirol_etal_1967-pt2	SIROL, J., KERFELEC, J., & PAPINUTTO, J. (1967). Pulmonary paragonimiasis in Africa West Cameroun. II. Clinical studies, diagnosis and treatment. Comparison with pulmonary paragonimiasis in Asia. Bulletin de la Société de Pathologie Exotique, 60(6), 543-55.	cases review	patients	study area: Victoria Hospital; Bamenda Hospital	eggs in stool and/or sputum	no	y	exclude as data all in other Sirol paper	Is including as a separate paper duplication? Nb this paper not noticed as 2 parts until june 2020		Cameroon	1963-1965	1960		Paragonimus sp.	P. westermani		study area: Victoria Hospital; Bamenda Hospital; 26 cases	26 in paper but 1 id'd on symtoms only- count adjusted to be consistent with assessing other papers- no eggs=not confirmed	no										y	y		0	1		1		French	journal	Bulletin de la Société de Pathologie Exotique	library	NO
117	Eze_2015	Eze, J. C., 2015, Epidemiological Pattern of Presentation of Paragonimus Infection in the Human Host in South East Nigeria and Their Correlative Sonographic Findings, University of Nigeria, thesis	survey: humans, crabs	cross sectional: community	study area: 3 villages- Amagunze, Lokpanta, Oduma	eggs in sputum and stool	y	y				Nigeria	2013	2010	est	P. uterobilateralis	stated		224 positive for eggs in sputum, 80 for eggs in stool	tables for intensity for humans and crabs by intensity class- low mod high, is by 5ml sputum	yes	most common- cough, abdominal pain, chest pain, also- fever, headache, malaise, dyspnoea, diarrhoea, hemoptysis	5ml sputum centrifugation in NAOH; stool centrifugation in NAOH (after Moyou-Somo et al., 2003)					5-70yrs	11-20 cat	M	y			0	0	0	0	0		thesis	THESIS: University of Nigeria		NO
118	Uttah_2012	Uttah, E. C. (2012). Paragonimiasis and Renewed Crab-Eating Behavior in Six Communities from Two Ethnocultural Clusters in Southeastern Nigeria. International Scholarly Research Notices, 2013.	survey: humans only	survey of 3 communities	Port Harcourt, Rivers State	eggs in sputum	y	y				Nigeria	2011	2010	est	P. uterobilateralis	stated		study area: southeast nigeria, 6 communities, in Imo river basin, Igwun river basin and port harcourt; 6 communities from 2 ethnocultural groups- Igbo and Ikerre surveyed- diff to geolocate region	volme of sputum not given	yes		na	7 samples per person, sputum volume not given	PZQ					F	y			0	1					journal	International Scholarly Research Notices	online	NO
119	VanRensburg_etal_1987	Margaret, A., Van Rensburg, I. B. J., & Verster, A. (1987). Parasitic pneumonia in a dog caused by a lung fluke of the genus Paragonimus. Journal of the South African Veterinary Association, 58(4), 203-206.	case report- dog		site: Mandini, Northern Natal	adult worms and eggs	y	y				South Africa	1985	1980		Paragonimus sp.	not stated		dogs from Unkomass, KZN		no										y		yes	0	1					journal	Journal of the South African Veterinary Association	online	NO
120	Asor_etal_2003b	Asor, J. E., Ibanga, E. S., & Arene, F. O. I. (2003). Paragonimus uterobilateralis: peak period of egg output in sputum of infected subjects in Cross River Basin, Nigeria. Mary Slessor Journal of Medicine, 3(1), 24-27.	survey: humans only	cross sectional: community	Cross River basein	eggs in sputum	y	y				Nigeria	1997	1990	jan-dec 1997	P. uterobilateralis	stated		randomly selected, consecutive sampling to id the peak egg count	table by hour collected and age group	yes		5ml sputm not centrifuged	24 hour sputum- collected at 4 hr intervals over 3 onsequtive days	PZQ				11-20 cat	equal?	y		yes	0	1					journal	Mary Slessor Journal of Medicine	collaborator: David Blair	NO
121	Okoro_etal_2013	Okoro, N., Onyeagba, R. A., Anyim, C., Eda, O. E., Okoli, C. S., Orji, I., ... & Agah, M. V. (2013). Prevalence of Paragonimus infection. American Journal of Infectious Diseases, 9(1), 17.	survey: humans only	cross sectional: community, paragonimiasis + TB	study area: 9 LGAs of Ebonyi state	eggs in stool and/or sputum	y	y				Nigeria	2011	2010	est	Paragonimus sp.	not stated	species of paragonimus not stated	study area: Ebonji state LGA; samples analysed in micro labs of several hospitals; 114 had high intensity- 40-79 ove per 5 ml, and 16 patients less than 40 ovea in 5ml	Many sumary prevalence tables. 114 had high intensity- 40-79 ove per 5 ml, and 16 patients less than 40 ovea in 5ml	yes		5ml sputum NOT centrifuged, 1g stool in formol saline- centrifgation concentration	1g stool mixed 15ml formol saline, sieved, 1ml filtrate + 3ml ethercentrifuged, supernatant decanted					11-20 cat	M	y			0	1					journal	American Journal of Infectious Diseases	online	NO
122	Nkouawa_etal_2010	Nkouawa, A., Sako, Y., Itoh, S., Kouojip-Mabou, A., Nganou, C. N., Saijo, Y., ... & Moyou-Somo, R. (2010). Serological studies of neurologic helminthic infections in rural areas of southwest Cameroon: toxocariasis, cysticercosis and paragonimiasis. PLoS neglected tropical diseases, 4(7).	clinical study: serology; study using existing data				no	y	exclude as data in earlier paper	include as experimental studies, same survey as Nkouawa 2009, additional serology studies-this includes results of other tests also- toxocarciasis, cysticercosis		Cameroon	2004-2006	2000		P. africanus	stated		same survey as Nkouawa 2009, additional serology studies-this includes results of other tests also- toxocarciasis, cysticercosis		no										y	y		0	1		1			journal	PLoS neglected tropical diseases	online	NO
123	Adedoyin_etal_1990	Adedoyin, M. A., Awogun, I. A., & Juergensen, T. (1990). Prevalence of intestinal parasitoses in relationship to diarrhoea among children in Ilorin. West African journal of medicine, 9(2), 83-88.	survey: humans only	school age only: hospital in and outpatients; general parasitology survey		eggs in sputum	y	y				Nigeria	1998	1990		Paragonimus sp.	P. westermani	though not from sputum, several different species positively id'd so is sound	called P westermani in paper	prevalence is from patients	no					ascaris lumbricoides, Trichuris tricura, hookworm, Stongyloides stercoralis, E. histolytica, Trichomona vaginalis, taenia saginata					y	n		0	1					journal	West African journal of medicine	library (ILL)	NO
124	Aka_etal_1995	Aka, K., Tchamra, M., Fadiga, D., & Yapi, A. (1995). Paragonimose pulmonaire: une cause d'hémoptysie. Afr Bio-Med, 1, 29-31.					not avail	not avail				NA	NA								no										n			0	0	0	0	0	French	journal	Afr Bio-Med	citation only- not avail- confirmed by lib 2019-2020	NO
125	Arene_etal_1999	Arene, F. O., Ibanga, E. S., & Asor, J. E. (1999). Freshwater snail and crab intermediate hosts of paragnimus species in two rural communities in Cross River Basin Nigeria. Global Journal of Pure and Applied Sciences, 5, 184-188.	survey: crabs, snails	river caught crabs only		metacercariae- uterobilateralis morpphology	y	y				Nigeria	1995	1990	est	P. uterobilateralis	stated	description of morphology- sounds like uterobilateralis. S aubryi and S pelli examined not infected	survey fwater snails and crabs in 2 regions Cross river basin. 1208 Potadoma freethu examined, 57 had paragonimus microcercous cercariae (how know was paragonimus), totals here are for infected crabs- S africanus	S aubyi and S pelli collected but not infected	no										y	y		0	0	0	0	0		journal	Global Journal of Pure and Applied Sciences	library (ILL)	NO
126	Arene_etal_1999b	Arene, F. O. I., Ibanga, E. S., & Asor, J. E. (1999). Concomitant infections due to paragonimus uterobilateralis and schistosoms haematobium among inhabitants of Agoi-Ibami community in Cross River Basin, Nigeria. African Journal of Applied Zoology, 1, 67-68.	survey: humans only				not avail	not avail	would exclude anyway as data in Arene etal 1998- same survey	exclude- duplication		Nigeria	NA								no										n			0	0	0	0	0		journal	African Journal of Applied Zoology	citation only- not avail- confirmed by lib 2019-2020	NO
127	Bosse_1984	Bosse, D. (1984). Endémicité et parasitoses autochtones en Afrique noire: à propos d'un foyer insolite de distomatose pulmonaire en Côte d'Ivoire (Doctoral dissertation).University of Montpellier	general: epidemiology				y	not avail	no info on case report			Cote d'Ivoire	NA								no										n			0	1				French	thesis	THESIS	citation only- not avail- confirmed by lib 2019-2020	NO
128	Nduka_etal_1993	Nduka FO, Nwaugo VO, Nwachukwu NC.1993. Bacteria associated with paragonimus infection in Okigwe area of Imo State, Nigeria Journal of Biotechnology 11:68-75 N	survey: humans only				not avail	not avail				Nigeria	1990	1990	est						no										n			0	0	0	0	0		journal	Nigeria Journal of Biotechnology	not avail	NO
129	Chukwu_etal_2009	Chukwu, O., Degiri, A., Uzoigwe, R. N., Chukwe, I. D., Ogo, I. N., Ojemudia, I. T., ... & Olabode, O. A. (2009). Polyparasitic infections in school children of equatorial guinea. International Journal of Natural and Applied Sciences, 5(1).	survey: humans only	schoolchildren only; general parasitology survey		eggs in stool	y	not avail				Equatorial Guinea	2007	2000		Paragonimus sp.	not stated	while in stool- ID is sound as several different species individually id'd		tot infected w Paragonimus not given	no										n			0	1					journal	International Journal of Natural and Applied Sciences	citation only, not avail	NO
130	Ehizibolo_etal_2012	Ehizibolo, D. O., Kamani, J., Ehizibolo, P. O., Egwu, K. O., Dogo, G. I., & Salami-Shinaba, J. O. (2012). Prevalence and significance of parasites of horses in some states of northern Nigeria. Journal of equine science, 23(1), 1-4.	survey: mammals: livestock	horses, random sampling		eggs in stool	y	y				Nigeria	2010	2010	est	Paragonimus sp.	not stated		243 horses from stables northern Nigeria; 2 horses positive for paragonimus		no										y			0	1					journal	Journal of equine science	online	NO
131	Onubogu_1978	Onubogu, U. V. (1978). Intestinal parasites of school children in urban and rural areas of Eastern Nigeria. Zentralblatt fur Bakteriologie, Parasitenkunde, Infektionskrankheiten und Hygiene. Erste Abteilung Originale. Reihe A: Medizinische Mikrobiologie und Parasitologie, 242(1), 121-132.	survey: humans only	schools only, general parasitology survey		eggs in stool	y	y				Nigeria	1975-1976	1970		Paragonimus sp.	stated		3 separate cases in 3 schools		yes		stool- Teleman HCL-ether concentration method (Reichenow et al., 1969)	2 additional stool smears - fixed in solution, heidenhains stain for protozoa		hookworm, ascaris and tricuris high rates, also S. mansoni, paragonimus and diphylobothrium latum					y	y		0	1		1			journal	Zentralblatt fur Bakteriologie Parasitenkunde Infektionskrankheiten und Hygiene	library (ILL)	NO
132	Permin_etal_1999	Permin, A., Yelifari, L., Bloch, P., Steenhard, N., Hansen, N. P., & Nansen, P. (1999). Parasites in cross-bred pigs in the Upper East Region of Ghana. Veterinary parasitology, 87(1), 63-71.	survey: mammals: livestock	cross sectional; general parasitology survey	study area: upper east region Ghan	eggs in stool	y	y	intitially listed as 'too dubious' as from Ghana but after more data from author was included			Ghana	1997	1990		Paragonimus sp.	P. suis	paragonimus suis??	study area: upper east region Ghana, of 60 villages with pop 200-100, 10 randomly selected for survey of pigs, 50-200 pigs per village; of 60 villages with pop 200-100, 10 randomly selected for survey of pigs, 50-200 pigs per village	prevalence in table 0.8% but in main ms says- two trematode eggs seen- 1 of which paragonimus suis, other schistosoma suis	no		McMaster stool screening								y			0	1					journal	Veterinary parasitology	online	NO
133	Uttah_2013	Uttah, E. C. (2013). Prevalence of human edible crabs infected with Paragonimus Uterobilateralis Metacercariae in southeastern Nigeria. Pacific Journal of Medical Sciences, 11(1), 12-20.	survey: crabs only		Port Harcourt, Rivers State		y	y				Nigeria	2011	2010	12 month period	Paragonimus sp.	not stated		study area: Oyigbo, port Harcourt; survey freshwater crabs	seasonality- actually higher infection in wet season but looking at table 2 is fairly consistent, highest feb lowest july	no			crabs- haemocoel examined							y			0	1					journal	Pacific Journal of Medical Sciences	online	NO
134	Vuong_etal_1996	Vuong, P. N., Bayssade-Dufour, C., Mabika, B., Ogoula-Gerbeix, S., & Kombila, M. (1996). Pulmonary disease due to Paragonimus westermani in Gabon: first case. Presse Médicale, 25(23), 1084-1085.	case report			adult worms and eggs in lung biopsy	y	y				Gabon	1994	1990		Paragonimus sp.	P. westermani		38 year male, from south-east gabon		no										y			0	1		1		French	journal	Presse Médicale	library (ILL)	NO
135	Yamamoto_etal_1979	YAMAMOTO, H., AANU, N. O., CHUKWUMA, F., UGWUEGBLAM, I., & AHUMIBE, E. (1979). PARASITOLOGICAL SURVEYS IN THE EAST CENTRAL STATE OF NIGERIA. Japanese Journal of Tropical Medicine and Hygiene, 7(1), 7-21.	survey: humans only	cross sectional; general parasitology survey	study area: Enugu state	eggs in stool	y	y				Nigeria	1974	1970		P. uterobilateralis	stated		study area: Enugu state, 4 surveys- Enugu city, outpaients teaching hosp, University of Nigeria, Okpatou village, Ezi-nachi; cases only in ezi nachi	total of 598 for Ezi-Nachi state- only locality with infections- add absense data from surveys in other states/localities	yes					Ascaris, necator, trichurus, strongyloides, enterobius vermicularis, taenia, paragonimus, dicrocoelium		5-9,10-14 (to 74)	1-10 cat	equal?	y			0	1				Japanese	journal	Japanese Journal of Tropical Medicine and Hygiene	online	NO
136	Osoagbaka_Njoku-Obi_1982	Osoagbaka, O. U., & Njoku-Obi, A. N. U. (1982). Bacterial Etiology of Lower Respiratory Tract Infections in parts of Eastern Nigeria. Nig J Microbiol, 2, 131-140.	clinical studies: sample screening	general respiratory tract infection survey		diagnosis of sputum samples	y	y	paragonimus like eggs in sputum- as in sputum seems safe to assume are paragonimus			Nigeria	1980	1980		Paragonimus sp.	not stated			study pop is from patients	no						TB prev 19%, Para 1.5 (from pulmonary symptom pos patients, not stated if any coinfections)				y			0	1					journal	Nig J Microbiol	online	NO
137	Hocquet_etal_1977	Hocquet, Assale, Bretton, Burghar, Coulibaly, Doucet, Dunand, Gentilini, Meyer, Nozais, Roudaut, Schmidt, Schrantz, Ferly-Therizol, Colloque sur les Parasitoses Pulmonaires. (Quartiemes Journees Medicales D'Abidjan), Med. Afr. Noire, 1977, 24 : 427-428.	case report				no	y	no locality info. Nb is this same case as Coulibaly- translate			Cote d'Ivoire	1968	1960	est	Paragonimus sp.	not stated				no										y			0	0	0	0	0	French	journal	Médecine d'Afrique Noire	library (ILL)	NO
138	Zillmann_etal_1987	Zillmann, U., Sachs, R., & Ebert, F. (1987). Isoenzymes of the lung fluke Paragonimus uterobilateralis from Liberia. Tropical medicine and parasitology: official organ of Deutsche Tropenmedizinische Gesellschaft and of Deutsche Gesellschaft fur Technische Zusammenarbeit (GTZ), 38(4), 320-322.	general biology: genetics	Mastomys natalensis experimental host			no	y	exclude as experimental infection	incl- experimental studies but not in occurrence table		Liberia	1985	1980	est	P. uterobilateralis	stated	metacercariae from previous study- Sachs, 1985, used to infect rats	experimental infections		no										y			0	1		1			journal	Tropical medicine and parasitology	library	NO
139	Sachs_etal_1985a	Sachs R, Jarrett B, Attia B. Paragonimiasis and tuberculosis in the Bong area. Annual Report 1985, Liberia Research Unit of the Tropical Institute Hamburg 1985; p43	cases review	paragonimiasis and TB assessed		eggs in sputum	no	no		exclude- data in sachs 1987	Sachs_1986	Liberia	1984-1985	1980		P. uterobilateralis	stated		prevalence from patients, human, from the 1984 and 1985 records bong mine hospital, mammal- civets, crab totals- from market bought crabs in table 1 and table 2 p 45- combined here but separate in occurrence table- 221 and 51 bought, and 10 and 10 infected resp, then separate total for 35 crabs wild caught and surveyed for where metacerc were in tissue	prevalence from patients, human, from the 1984 and 1985 records bong mine hospital, mammal- civets, crab totals- from market bought crabs in table 1 and table 2 p 45- combined here but separate in occurrence table- 221 and 51 bought, and 10 and 10 infected resp, then separate total for 35 crabs wild caught and surveyed for where metacerc were in tissue	no										y			0	0	0	0	0		grey literature	Liberia Research Unit of the Tropical Institute Hamburg	collaborator: David Blair	NO
140	Sachs_1985b	Sachs, Prevalence of Paragonimus metacercariae in crabs purchased at local market, Annual Report 1985, Liberia Research Unit of the Tropical Institute Hamburg 1985: 43-9.	cases review; survey: crabs	market bought crabs only	study area: bong	metacercariae	y	y	for 1 market- Haindi, they ascertained the origin- where the crabs were caught	collection of 3 reports	Sachs_1986	Liberia	1985	1980	3,24 sept 1985	P. uterobilateralis	stated		study area: bong, 6 markets	metacercariae intensity from Haindi market crabs only- subset	no										y			0	0	0	0	0		grey literature	Liberia Research Unit of the Tropical Institute Hamburg	collaborator: David Blair	NO
141	Sachs_1985c	Sach, Distribution of Paragonimus uterobilateralis metacercariae in Liberonautes latidactylus, Annual Report 1985, Liberia Research Unit of the Tropical Institute Hamburg 1985: 43-9.	survey: crabs only	wild caught crabs		metacercariae	y	no	map only- as this is data later published in full in Sachs and Cumberlidge 1990b, BUT the altter paper doesn't have occurrence data	duplicate of Sachs and Cumberlidge, 1990, which has more info	Sachs_Cumberlidge_1990	Liberia	1985	1980		P. uterobilateralis	stated		study of where metacerc in tissue	35 crabs wild caught and surveyed for where metacerc were in tissue, intensity- 503 meta total in 35 crabs	no										y									grey literature	Liberia Research Unit of the Tropical Institute Hamburg	collaborator: David Blair	NO
142	Sachs_Voelker_1985d	Sachs and Voelker, The African civet as a natural host of the lang flukes observed in Liberia, Annual Report, Liberia Research Unit of the Tropical Institute Hamburg. 1985:43-49.	survey: mammals			adult worms	y	y	check not duplic			Liberia	1985	1980		P. uterobilateralis	stated			intensity- count of adult worms in civet- noy tot of eggs	no										y									grey literature	Liberia Research Unit of the Tropical Institute Hamburg	collaborator: David Blair	NO
143	Fossati_etal_1971	Fossati, C. (1971). Sulle parassitosi dell’apparato respiratorio. Rev Iber Parasitol, 31, 213-232.	case report				no	y	not clear where infection acquired	not clear where in west africa infection might have been transmitted, but can include as a case		NA	1969	1960	EST	Paragonimus sp.	not stated		40 year old male, patient from Libya but travelled to Ivory Coast, Ghana, Nigeria, and Cameroon		no										y		yes but not clear if from patient	0	1				Italian	journal	Revista Iberica de Parasitologia	library	NO
144	Dierckx_etal_1980	Dierckx P, Coigneau H, Debondt R, Leblanc G. Paragonimose pulmonaire. Ann Soc Belg Med Trop. 1980; 60:111.	case report			eggs in stool and/or sputum	y	y				DRC	1978	1970	est	P. africanus	stated	to egg size reported or other to support P africanus id	young person from Kivu province DRC presenting with symptoms		no										y			0	1				French	journal	Annales de la Societe Belge de Medecine Tropicale/Ann Soc Belg Med Trop.	library	NO
145	Assoa_1977	Assoa, A. (1977). Contribution à l'étude de la paragonimiase en Afrique: à propos des cinq premiers cas diagnostiqués en Côte d'Ivoire (Doctoral dissertation).	survey/cases review				not avail	not avail				Cote d'Ivoire	NA								no										n			0	1				French	thesis	THESIS	citation only- not avail- confirmed by lib 2019-2020	NO
146	Ikpeme_etal_1991	Ikpeme, E. U., Braide, E. I and Okon O., 1991: Paragonimus in Cross River State, Nigeria. A preliminary report. The Nigeria Journal of Parasitology 12, 89-97.	survey: humans only				not avail	not avail				Nigeria	NA								no										n			0	0	0	0	0		journal	The Nigeria Journal of Parasitology	not avail	NO
147	Kaze_Gam_2013	Kaze, P. D., & Gam, K. P. (2013). Survey of Cysticercus (Bladder Worm) in meat sold for consumption in Bukuru, Plateau State Nigeria. Academic Journal of Interdisciplinary Studies, 2(12), 45-45.	survey: mammals: livestock			eggs in faecal sample presumably	no	y	too dubious			Nigeria	2010	2010		Paragonimus sp.	not stated		survey in pigs		no										y			0	1					journal	Academic Journal of Interdisciplinary Studies	online	NO
148	Kerfelec_etal_1968	Kerfelec, J., Papinutto, J. P., Garetta, L., & Ducloux, J. M. (1968). Aspects radiocliniques de la distomatose pulmonaire. À propos de 24 cas observés au Cameroun occidental. In Annales de Radiologie (Vol. 11, pp. 515-524).	cases review				not avail	not avail				Cameroon	NA								no										n			0	1		1		French	journal	Annales de Radiologie	citation only, not avail	NO
149	Nwugo_1988	Nwugo VO.1988. Paragonimus and concomitant microbiological infections in Okigwe and Ohaji/Egbema L.G.A of Imo State. M.Sc Thesis ,Abia state, University,Uturu (Unpublished)	clinical study-drug treatment				not avail	not avail				Nigeria	1986	1980	est						no										n			0	0	0	0	0		thesis	THESIS: Ututu University Abia State	not avail	NO
150	Useh_etal_2005	USEH, N. M., OLADELE, S. B., IBRAHIM, N. D., NOK, A. J., & ESIEVO, K. A. (2005). Prevalence of equine diseases in the northern Guinea Savannah of Zaria, Nigeria. Journal of equine science, 16(1), 27-28.	survey: mammals: livestock	survey of horses at hospital and clinic records over a 28 year period	Study area: Zariah, northern Nigeria	diagnosis on clinical signs, post-mortem findings and laboratory investigations	no	y				Nigeria	1975-2003	1970-2010		Paragonimus sp.	not stated		Study area: Zariah, Nigeria, Ahmadu Bellu University Veterinary Teaching Hospital; survey-horses		no										y			0	1					journal	Journal of equine science	online	NO
151	Volkmer_Braband_1975	Volkmer, K. J., & Braband, H. (1975, March). Das Röntgenbild der afrikanischen Paragonimiasis. In RöFo-Fortschritte auf dem Gebiet der Röntgenstrahlen und der bildgebenden Verfahren (Vol. 122, No. 03, pp. 265-267). © Georg Thieme Verlag KG Stuttgart· New York.	clinical studies: radiology			eggs in stool and/or sputum	y	y	are these case reported elsewhere eg Veolker and Sach? Possibly not as earlier study than most of those papers- and different authors			Nigeria	1973	1970	est	P. uterobilateralis					no	radiological findings									y			0	1		1		German	journal	RöFo-Fortschritte auf dem Gebiet der Röntgenstrahlen und der bildgebenden Verfahren	citation only, not avail	NO
152	Fain_Vandepitte_1957B	Fain, A., & Vandepitte, J. (1957). Description du nouveau distome vivant dans des kystes ou abces retroauriculaires chez l'homme au Congo Belge. Ann. Soc. Belge de Med. Trop, 37, 251-261.	species description				no	no	different publication but same data as nature paper	exclude as otherwise would be causing duplication		NA	NA			Poikilorchis congolensis					no										y								French	journal	Annales de la Societe Belge de Medecine Tropicale/Ann Soc Belg Med Trop.	online	NO
153	Traoré_2013	Traoré, S. G. (2013). Risques de contraction des affections à Vibrio sp. et à Paragonimus sp. liés à la consommation des crabes et des crevettes vendus sur les marchés d’Abidjan et de Dabou (Doctoral dissertation, Universite Nangui-Abrogoua).	survey: humans, crabs				no	no	no paragonimus, there is a photo of an africanus metacercariae in thesis-why this not mentioned in 2011 paper- photo taken I 2010	exclude as duplication		Cote d'Ivoire	2009-2010	2000		NA					no										y			0	1				French	thesis	THESIS: Universite Nangui-Abrogoua	online	NO
154	VanAndel_etal_2011	Van Andel, M., Howell, M., McKenna, P., Seddon, D., Julian, A. & Appleton, C. (2011) Lung fluke (Paragonimiasis) detected in a dog imported into New Zealand. Surveillance 38, 7–11.	case report- dog			eggs in bronchial fluid	y	y				South Africa	2011	2010	est	Paragonimus sp.	not stated				no										y		yes	0	0	0	0	0		journal	Surveillance	collaborator: Chris Appleton	NO
155	Ikuhoriah_Awharitoma_2018	Ikhuoriah, S. O., & Awharitoma, A. O. (2018). Prevalence of Parasitic Infestation in Freshwater Crab, Sudanonautes africanus (A. Milne-Edwards, 1869)(Brachyura: Potamonautidae) from selected Rivers in Edo and Delta States of Nigeria. Journal of Applied Sciences and Environmental Management, 22(11), 1761-1767.	survey: crabs only				y	y	id'd as negative but appears to be P uterobilateralis	check w Neil etc- agreement if is uterobilateralis		Nigeria	2007-2010	2000		Paragonimus sp.		Author responded in agreement that may well of uterobilateralis but un-cysted; crabs id'd with Neils key and confirmed with	authos state not trematode as not metacercariae but Voelker et al 1975- often uterobilateralis not encysted- become free		no										y		yes	1	1					journal	Journal of Applied Sciences and Environmental Management	online	NO
156	Allanson_1975	Allanson, G. R. (1975). Human Paragonimus infestation–second South African report. South African Journal of Medical and Laboratory Technology, 21, 4-5.	case report	patient		eggs in stool	y	y				South Africa	1973	1970	est	Paragonimus sp.	not stated		8 year old girl, admitted Stanger hospital		no										y		yes	0	0	0	0	0		journal	South African Journal of Medical and Laboratory Technology	collaborator: Chris Appleton	NO
157	Curson_1928	Curson, H. H. (1928). Metazoan parasites from Zululand. South African J. Natural History, 6(3).	case report- cat	checklist		checklist of recently recorded metazoan parasites in Zululand	no	no	exclude and think is same case as that in Monnig. No info when or where	light on details		South Africa	1926	1920	est	Paragonimus sp.	not stated		no details		no										y			0	1					journal	South African J. Natural History	collaborator: David Blair	NO
158	Djino_2007	Djino, S., 2007. Enquête épidémiologique sur la paragonimose dans la région du Sud-Bandama : Cas des localités de Divo, Lakota et Lauzoua. Thèse en médecine Univ. de Cocody.- 97 p	cases review			na	not avail	not avail	no case paragonimiasis detected		link http://inveniov1.uvci.edu.ci/record/3606/?ln=en	Cote d'Ivoire	NA							prevalence of 10.93 from survey in 4 villages in south Bandama region- refed in Trarote et al 2010 paper	no										n			0	1				French	thesis	THESIS: Univ. de Cocody	citation only, not avail	NO
159	McCallum_1975	McCallum, S. M., & SM, M. (1975). Ova of the lung fluke Paragonimus kellicotti in fluid from a cyst. Acta Cytologica 19, 279–280.	case report			eggs in cyst	y	y				South Africa	1973	1970	est	Paragonimus sp.	P. kellicoti	why stated as kellicoti	9 year old male		no										y			0	1		1			journal	Acta Cytologica	collaborator: Chris Appleton	NO
160	N'Dzossi_2000	Ange-Aimé Cyriaque, N. D. (2000). Observations clinique et épidémiologique du premier cas de paragonimose humaine au Congo-Brazzaville (Doctoral dissertation). Bordeaux	case report			na	not avail	not avail				DRC	1998	1990	est						no										n			0	0	0	0	0	French	thesis	THESIS	not avail	NO
161	Rangdaeng_etal_1992	Rangdaeng, S., Alpert, L. C., Khiyami, A., Cottingham, K., & Ramzy, I. (1992). Pulmonary paragonimiasis. Report of a case with diagnosis by fine needle aspiration cytology. Acta cytologica, 36(1), 31-36.	case report				y	y				Nigeria	1990	1990	est	Paragonimus sp.	not stated		19 year female - symtoms showing for 3 months		no										y			0	1		1			journal	Acta cytologica	library (ILL)	NO
162	Sam-Abbenyi_1982	SAM-ABBENYI, A.M.O.S., 1982. Paragonimose endemique dans le Lower Mundani, arrondissement de Fontem, une etude preliminaire. Bulletin doc. OCEAC, 52, 42-44	survey: humans only		study area: lower mundani	eggs in sputum	y	not avail	baseline-preliminary survey mentioned in	not sourcable	quote in Sam-Abbenyi 1985- "18 cases Mhagh Fontem (Mary Health of Africa); in April 1981, we carried out a preliminary investigation among pupils or 40 of them emitted eggs of paragonimus	Nigeria	1981	1980		Paragonimus sp.	not stated		study area: lower mundani		no										n			0	0	0	0	0	French	journal	Bulletin doc. OCEAC	not avail	NO
163	Simo_1994	Simo, Guemgne. (1994) Contribution à l'étude de Paragonimus spp. (Trematoda, Paragonimidae) dans la province du Sud-Ouest, Cameroun: Taxonomie, Epidémiologie et Histopathologie. Thesis. University of Yaoundé I, 140 p.	survey/general				not avail	not avail				Cameroon	1992	1990	est						no										n			0	0	0	0	0	French	thesis	THESIS. University of Yaoundé	not avail	NO
164	Monnig_1928	Monnig, H. O. (1928). Check list of the worm parasites of domesticated animals in South Africa. Pretoria: Government Printer and Stationery Office. 13th and 14th Reports of the Director of Veterinary Education and Research, part 2, pp. 801–840. Pretoria, Government Printer.	case report- cat	checklist		adult worm	y	y				South Africa	1926	1920	est	Paragonimus sp.	not stated				no										y			0	1					grey literature	govt paper: Pretoria: Government Printer and Stationery Office.	online	NO
165	Nwokolo_1976	Nwokolo, C. (1976, January). Treatment of African paragonimiasis. In Tropenmedizin und Parasitologie (Vol. 27, pp. 53-55). PO BOX 30 11 20, D-70451 STUTTGART, GERMANY: GEORG THIEME VERLAG.	clinical study-drug treatment			eggs in sputum	y	y	not clear if these all separate cases from other Nwokolo papers			Nigeria	1974	1970	est	Paragonimus sp.	not stated		drug trial- Niclofolan, Bithionol- 360 patients- treated in Enugu but most from the endemic area- 110-240 km from Enugu; drug trial- Niclofolan, Bithionol	of 360- only 112 follow up	no				Niclofolan, Bithonol						y			0	1					journal	Tropenmedizin und Parasitologie	library (ILL)	NO
166	Aka_etal_2008d	N.A. Aka, A. Assoumou, K.D. Adoubryn, S. Djino, J. Ouhon, D. Rondelaud and G. Dreyfuss, (2008)Presence of three egg groups of Paragonimidae in South-Western Ivory Coast (West Africa), X European Multicolloquium of Parasitology – EMOP 10, 195-198	general biology: analysis: egg size			eggs in stool and/or sputum	no	y	exclude as data published previously- human findings reported in 2008b and 2009, the eggs from mammals published also in 2008b	no new data but include as analysis paper- and first report of the egg sizes for the civets- not included in 2008b paper		Cote d'Ivoire	2005	2000	est	Paragonimus sp.	species not stated/not identifiable		3 civets, 1 mongoose infected also	prevalence is from patients	no										y			0	0	0	0	0		conference paper	conference paper: X European Multicolloquium of Parasitology – EMOP 10	collaborator: David Aka	NO
167	Sanogho_2017	Sanogho, 2017, Persistance du foyer de distomatose pulmonaire a lakota: cas du village de gbahiri, thesis, Universite de Limoges	survey: humans, crabs, mammals	wild caught crabs only			no	no	exclude as data in Aka 2018 paper	exclude as duplication. Nb no citation on google- from a ref list		NA	NA								no										y		yes	0	0	0	0	0	French	thesis	THESIS: Universite de Limoges	collaborator: David Aka	NO
168	Ajasin_Egbuna_1979	Ajasin, M. A., & Egbuna, W. O. (1979). Paragonimiasis in Lagos: a report of two cases. Nigerian medical journal: journal of the Nigeria Medical Association, 9(5-6), 641-644.	case report			eggs in sputum	y	y				Nigeria	1977	1970	est	Paragonimus sp.	species not stated/not identifiable		1 case: 7 year old girl, onset of symptoms 2 years before presentation, other case, 5 year boy, symptoms began in infancy		no										y			0	1	0	0	0		journal	Nigerian medical journal: journal of the Nigeria Medical Association	library	NO
169	Aka_2007	Aka, D. (2007). Etude épidémiologique de la paragonimose dans trois foyers situés dans le sud-ouest de la Côte d'Ivoire (Doctoral dissertation, Limoges).	survey: humans, crabs, mammals				no	no	exclude as data in publications	as publications referenced, is including it duplication?		Cote d'Ivoire	NA					antibodies againts Paragonimus africanus were detected in the sera of 41 persons but their titres were not sufficient to confirm a diagnosis of active paragonimosis (from abstract)- the metacercariae photos fomr CDI suggest is africanus morphology			no										n			0	0	0	0	0	French	thesis	THESIS: University of Limoges	citation only, not avail	NO
170	Bakuza_2020	Bakuza, J. (2020). Epidemiological Significance of Parasitic Infections in Olive Baboons (Papio anubis) at Gombe National Park, Tanzania. Tanzania Journal of Science, 46(1), 137-150.	survey: mammals: primates			eggs in stool	no	no	include and exlude thesis? Is an anomaly here tho as paragonimus prevalence listed in table but then all other times references as indet trematode	to include would duplicate with thesis		Tanzania	NA						troops feeding on Potamonautes emini- and evidence of major emaciation	TOTAL INFECTED A GUESS- dry and wet season is added total of indiv- 121 + 62= 205- this must be incorrect would not be completely separate troops, also stated 126 somewhere	no										y	y	yes	1	1					journal	Tanzania Journal of Science	online	NO
171	Cumberlidge_etal_2018	Cumberlidge, N., Rollinson, D., Vercruysse, J., Tchuenté, L. A. T., Webster, B., & Clark, P. F. (2018). Paragonimus and paragonimiasis in West and Central Africa: unresolved questions. Parasitology, 145(13), 1748-1757.	general- review				no	no	exclude- excluding review but big source of references	include as review on paragonimus in Africa		NA	NA								no										y			0	1	1	1			journal	Parasitology	online	na
172	Frean_Mendelson_2013	Frean, J., & Mendelson, M. (2013). ‘We don’t see that in South Africa’. South African Medical Journal, 103(9), 612-612.	general- editorial				no	no	exclude- is a review/commentary	exclude- a general editorial and one para on paragonimiasis		NA	NA								no										y			1	1					journal	South African Medical Journal	online	NO
173	Friant_2016	Friant, S. (2016). Pathogen acquisition in people and primates in Nigeria. The University of Wisconsin-Madison.	survey: mammals: primates				no	no	exclude as data in publications			Nigeria	NA								no										n			0	1					thesis	THESIS: University of Wisconsin-Madison	citation only, not avail	NO
174	Friant_etal_2016a	Friant, S., Ziegler, T. E., & Goldberg, T. L. (2016). Primate reinfection with gastrointestinal parasites: behavioural and physiological predictors of parasite acquisition. Animal behaviour, 117, 105-113.	survey: mammals: primates				no	no	exclude as data in earlier paper	exclude as otherwise would be causing duplication		Nigeria	NA								no										y			0	1			1		journal	Animal behaviour	online	NO
175	Gihan_Mahrous_2015	Gihan, Mahrous, 2015, rodents as a potential source of some zoonotic enteric parasites in beni-suef province. Assiut Vet. Med. J. Vol. 61 No. 145 April 2015	survey: humans, wildlife	patients			no	no	not positively identified as paragonimus, too dubious	poss- assessing others- eggs in sputum- listed as ok		NA	2014	2010	est				in and outpatients, bief-Suef province; paragonimus like eggs in stool- human patients, rats also surveyed		no										y			0	1					journal	Assiut Vet. Med. J.	library	NO
176	Muller-Graf_etal_1996	Müller-Graf, C. D. M., Collins, D. A., & Woolhouse, M. E. J. (1996). Intestinal parasite burden in five troops of olive baboons (Papio cynocephalus anubis) in Gombe Stream National Park, Tanzania. Parasitology, 112(5), 489-497.	survey: mammals: primates		Gombe national park, lake Tanganyika		y	y	y			Tanzania	1991	1990	autumn	Paragonimus sp.	Paragonimus like	paragonimus like-Bakuza assumes s paragonimus from morpholoy of eggs in his study. Like friant- high prevalence	survey- Gombe stream national park troops		no		1g stool by formol ether method (Cheesbrough, 1987)			stongyloides, tricuris					y			0	1					journal	Parasitology	online	NO
177	Nwokolo_1972b	Nwokolo, C. (1972). Endemic paragonimiasis in Eastern Nigeria. Clinical features and epidemiology of the recent outbreak following the Nigerian civil war. Tropical and geographical medicine, 24(2), 138-47.	general: review	review focussed on cinical features and epidemiology			no	no	exclude as data in Nwokolo_1972	exclude as is a review		Nigeria	NA								no										y			0	1		1			journal	Tropical and geographical medicine	library (ILL)	NO
178	Okeahialam_etal_2020	Okeahialam, B. N., Nzekwe, I., Ikeh, E. I., & Ikeme, A. C. (2020). Paragonimiasis: Neglected, Re-Emerging or Expanding Frontiers. Lessons from a Case Presenting in Jos, Plateau State. West African Journal of Medicine, 37(1), 85-87.	case report			eggs in sputum	y	y				Nigeria	2017	2010	presented may 2017 but had symptoms for several years	Paragonimus sp.	P. westermani		72 year man from Akwa-Ibom state, had symptoms for several years	500	no										y		yes	0	1		1			journal	West African Journal of Medicine	Basil Okeahialam	NO
179	Ozumba_Nwobi_2005	Ozumba, N., & Nwobi, E. A. (2005). Human paragonimiasis in enugu, south eastern Nigeria: A case report. Sahel Medical Journal, 8(2), 47.	case report			eggs in sputa, symptoms	y	y				Nigeria	1999	1990		Paragonimus sp.	P. westermani		50 year old male, from Obeleagu Umana, Ezeagu LGA, resided in Ugbene in Abakpa-Nike, presented to clinie 27/12/99- onset of symptoms 7 months prior		no										y			1	1					journal	Sahel Medical Journal	online	NO
180	Volkmer_1975	Volkmer, K. J. (1975). Diagnostic pattern of African paragonimiasis. In Annales de la Societe belge de medecine tropicale (Vol. 55, No. 5, p. 535- 453).	clinical studies	includes radiological findings			no	y	no info on locality other than "east-Nigeria"			Nigeria	1974	1970	feb-april 1974	P. uterobilateralis					no	haemoptyis, cough, abdominal pain, sweating, inappetence (symptoms), also signs (radiography). splenomegaly, hepatomegaly, rales, poor condition, subcutaneous infiltration, paresis									y		yes	0	1		1			journal	Tropenmedizin und Parasitologie	library (ILL)	NO
181	Walter_1976	Walter, R. D. (1976). Properties of 3', 5'-cyclic-AMP phosphodiesterase from Paragonimus africanus metacercariae. Tropenmedizin und Parasitologie, 27(3), 337-342.	experimental studies				no	y	infected crabs collected but no info on where	incl- experimental studies but not in occurrence table		NA	1974	1970	est	P. africanus	stated				no										y			0	1		1			journal	Tropenmedizin und Parasitologie	library	NO
182	Weber_Sontag_1989	Weber, P., & Sonntag, J. (1989). The fine structure of the body wall of adult Paragonimus uterobilateralis. Tropical medicine and parasitology, 40(4), 422-428.	experimental studies				no	y	experimental studies			NA	1987	1980		P. uterobilateralis	stated				no										y			0	1		1			journal	Tropical medicine and parasitology		NO
183	Wilson_Darboe_etal_inprep	Wilson_Darboe_etal_inprep	case report				y	y	where is patient from	in prep but guess can include		Gambia	2019	2010	est	Paragonimus sp.	not stated				no										y			0	0	0	0	0		journal		collaborator:Saffiatoe Darbou	NO
184	Racz_Voelker_1984	RACZ, P., & VOELKER, J. (1984). EXPERIMENTAL INFECTIONS OF RHESUS-MONKEYS WITH PARAGONIMUS-AFRICANUS AND PARAGONIMUS-UTEROBILATERALIS-HISTOPATHOLOGICAL FINDINGS AT THE END OF INFECTION IN COMPARISON WITH THE ACUTE PHASE OF THE DISEASE. In ZENTRALBLATT FUR BAKTERIOLOGIE MIKROBIOLOGIE UND HYGIENE SERIES A-MEDICAL MICROBIOLOGY INFECTIOUS DISEASES VIROLOGY PARASITOLOGY (Vol. 258, No. 2-3, pp. 398-399…	experimental studies				no	no	exclude- data in Racz et al, 1977	exclude- data in Racz et al, 1977		NA	NA			P. africanus; P. uterobilateralis	stated		histopathological study on Rhesus monkeys experimentally infected with P africanus or P uterobilateralis; histopathological study on 3 Rhesus monkeys experimentally infected with P africanus from west cameroon (from 8-10 years previous) and 5 rhesus infected with P uterobilateralis from Eastern Nigeria (sacrificed 12-23 months after infection), histo slide images included.		no										n			0			1			journal	ZENTRALBLATT FUR BAKTERIOLOGIE MIKROBIOLOGIE UND HYGIENE SERIES A-MEDICAL MICROBIOLOGY INFECTIOUS DISEASES VIROLOGY PARASITOLOGY	library (ILL)	NO
185	Oelerich_1977	Oelerich, S. (1977). Antibodies in rhesus-monkeys after experimental infection with African lung-worms (Paragonimus uterobilateralis and P. africanus)(author's transl). Tropenmedizin und Parasitologie, 28(4), 539-544.	experimental studies; serology				no	y		incl in experimental studies?		NA	1975	1970	est	P. africanus; P. uterobilateralis	stated		serological studies on experimentally infected Macaques; passive haemaglutination and complement fixation texts- former better for older infections, successful disc-electrophoretic experiment to distinguish 2 paragonimus species		no										y			0			1			journal	Tropenmedizin und Parasitologie		NO
186	Sirol_etal_1967	Sirol, J., Kerfelec, J., & Papinutto, J. P. (1967). Pulmonary paragonimiasis in Africa. Apropos of 26 cases collected in Western Cameroon. I. Statement of the parasitologic, anatomopathologic, epidemiologic and clinical facts. Bulletin de la Societe de pathologie exotique, 60(6), 533-543	cases review				no	no	exclude as data in part 1	exclude as otherwise would be causing duplication		NA	NA								no										y			0			1		French	journal	Bulletin de la Societe de pathologie exotique	library	NO
187	MacNaught_Murray-Lyon_1943	MacNaught, W. W., & Murray-Lyon, R. M. (1943). Acute Respiratory Conditions in African Soldiers. British medical journal, 2(4314), 324.	case report			na	no	y	no info where patient from			NA	1943	1940	est	Paragonimus sp.	not stated	no info- 1250 admissions to the hosptial- 1 had paragonimiasis	no details- case report from african soldier in a west african hospital- not said where- survey of pulmonary disease cond in the hosp		no										y			0	0	0	0	0		journal	British medical journal	online
188	Sachs_Voelker_1975	Sachs, R., & Voelker, J. (1975). A primate, Mandrillus leucophaeus, as natural host of the African lung fluke Paragonimus africanus in West-Cameroon. Tropenmedizin und Parasitologie, 26(2), 205-206.	general biology			adult worms, eggs in stool	no	y	no info where Drill found other than "southwest province of Cameroon"			Cameroon	1973	1970		P. africanus	stated				no										y			0	1		1			journal	Tropenmedizin und Parasitologie	library	NO
189	McLetchlie_1954	McLetchie, J.L, 1954, Medical field units in Nigeria, Transactions of the Royal Society of Tropical Medicine and Hygiene, 48(2), 156-182, doi:10.1016/0035-9203(54)90010-3	general- review				no	no	no locality info, could map victoria and Kumba as zones- cases from 1950- this v vague tho	references to cases in villages in Victoria and Kumba division- likely not previously published but NO DETAILS		Cameroon	NA								no										y			0	0			1		journal	Transactions of the Royal Society of Tropical Medicine and Hygiene	online	NO
190	Blair_2016	Blair, D., Nawa, Y., Mitreva, M., & Doanh, P. N. (2016). Gene diversity and genetic variation in lung flukes (genus Paragonimus). Transactions of the Royal Society of Tropical Medicine and Hygiene, 110(1), 6-12.	general- review				no	no	Asian schisto only	Asian schisto only		NA	NA								no										y			0		1	1			journal	Transactions of the Royal Society of Tropical Medicine and Hygiene	online	NO
191	Feng_etal_2018	Feng, Y., Fürst, T., Liu, L., & Yang, G. J. (2018). Estimation of disability weight for paragonimiasis: a systematic analysis. Infectious diseases of poverty, 7(1), 110.	general- review				no	no	Asian schisto only	Asian schisto only		NA	NA								no										y			0		1	1			journal	Infectious diseases of poverty	online	NO
192	Koops_etal_2019	Koops, K., Wrangham, R. W., Cumberlidge, N., Fitzgerald, M. A., van Leeuwen, K. L., Rothman, J. M., & Matsuzawa, T. (2019). Crab-fishing by chimpanzees in the Nimba Mountains, Guinea. Journal of human evolution, 133, 230-241.	survey: mammals: primates				no	no	could include as crab occurrence data and absense data- if screened for paragonimiasis- check w Neil	can't include as absense data as crabs not screened for infection		Guinea	NA								no										y			0	0	1	0	1		journal	Journal of human evolution	online	NO
193	Pozio_1991	Pozio, E. (1991). Current status of food-borne parasitic zoonoses in Mediterranean and African regions. Southeast Asian J Trop Med Public Health, 22, 85-87.	general- review				no	no		no		NA	NA								no										y			0			1			journal	Southeast Asian J Trop Med Public Health	online	NO
194	Weber_1988	Weber, P., Büscher, G., & Büttner, D. W. (1988). The effects of triclabendazole on the lung fluke, Paragonimus uterobilateralis in the experimental host Sigmodon hispidus. Tropical medicine and parasitology: official organ of Deutsche Tropenmedizinische Gesellschaft and of Deutsche Gesellschaft fur Technische Zusammenarbeit (GTZ), 39(4), 322-324.	experimental studies	Sigmodon hispidus experimental host			no	y	experimental studies	incl- experimental studies but not in occurrence table		NA	1986	1980	est	P. uterobilateralis	stated				no										y		yes	0			1			journal	Tropical medicine and parasitology	library	NO
195	Oelerich_Volkmer_1976	Oelerich, S., & Volkmer, K. J. (1976). Antibodies and immunoglobulin levels in sera from patients with African paragonimiasis (author's transl). Tropenmedizin und Parasitologie, 27(1), 44-49.	experimental studies, serology				y	y	could be surveys	include as experimental studies		NA	1974-1975	1970		P. africanus; P. uterobilateralis	stated				no										y			0			1			journal	Tropenmedizin und Parasitologie	library	NO
196	Weber_1987	Weber, P. (1987). Effects of the two new anthelmintic agents CGP 6140 and CGP 20376 on adult Paragonimus uterobilateralis in the experimental host Sigmodon hispidus. Tropical medicine and parasitology, 38(4), 335-336.	experimental studies				no	y	experimental studies	incl in experimental studies?		NA	1985	1980	est	P. uterobilateralis	stated				no										y			0			1			journal	Tropical medicine and parasitology		NO
197	Ogban_etal_2018	OGBAN,EMMANUEL GLORIA K. OJUKPONG & EMMANUEL CHUKWUNENYE UTTAH*, 2018, Department of Biological Sciences, Cross River University of Technology, Calabar, N; ASSESSMENT OF METACERCARIAE INFECTION OF EDIBLE CRABS IN AN AREA ENDEMIC FOR PARAGONIMIASIS IN THE CROSS RIVER BASIN, Pacific Journal of Medical Sciences, Vol. 19, No. 1, 30-40	survey: crabs only		Akpabuyo and Calabar south- coastal regions in Cross river state		y	y				Nigeria	2017	2010		P. uterobilateralis	stated	id'd on morphology	market bought and wild caught crabs, study area- Calabar south and Akpabuyo	prevalence tables by month, by locality and comparing market bought and wild caught	no			crabs dissected							y			0	0	0	0	0		journal	Pacific Journal of Medical Sciences	online	NO
198	Dou_etal_2018	Dou G, Aka N, Kouadio-Yapo C, Zika K,Loukou K, Ouhon J, Assoumou A, Adoubryn K, Connaissances Des Medecins Des Services De Pneumologie D’Abidjan Sur La Paragonimose, Revue Bio-Africa. 2018; 17:9-13	survey: questionnaire	questionaire only- no parasitology survey			no	Y	no paragonimus data, only questionnaires	no data for tables		Cote d'Ivoire	2017	2010	june-july 2017	Paragonimus sp.	not stated				no										y			0	0	0	0	0	French	journal	Revue Bio-Africa	online	NO
199	Ojukpong_2017	Ojukpong, G. Studies on the Epidemiology of Paragonimiasis in two coastal selected communities in Calabar suburbs. MSc Thesis 2017; Cross River University of Technology	survey: humans only				no	not avail				Nigeria	NA								no										n			0	0	0	0	0		thesis	THESIS:Cross River University of Technology	citation only- not avail	NO
200	Ekanem_etal_2020	Ekanem, A. M., Oloyede, I. P., & Eduwem, D. U. Paragonimiasis: A knowledge and awareness survey of clinicians in southern Nigeria on a neglected tropical disease. IBOM MEDICAL JOURNAL, Vol.13 No.2 May - Aug., 2020. Pages 110 - 119	survey: questionnaire	questionaire only- no parasitology survey			no	y	only questionnaires			Nigeria	2018	2010	est	P. uterobilateralis	stated	species- not applicable anyway as questionaires only but they refer to uterobilateralis only			no										y			0	0	0	0	0		journal	IBOM MEDICAL JOURNAL	online	NO
201	Wokem_2004	Wokem, 2004, Preliminary Survey of Epidermiological and Socio-Economic Studies on pulmonary paragonimiasis in part of Imo Rivers basin, Imo state, Nigeria on Pulmonary Paragonimiasis in part of Imo Rivers Basin, Imo State, Nigeria. Niger Delta Biologica, 4(2): 82-87	survey: humans, crabs	cross sectional: community	Okigwe LGA, Imo State	eggs in sputum	y	y				Nigeria	2001	2000	est	Paragonimus sp.	not stated		no info on crabs- maybe none infected	volume sputum not given	yes		sputum centrifugation in NAOH	volume sputum not given				0-4,5-9 (to 59)	1-10 cat		y			0	0	0	0	0		journal	Niger Delta Biologica		NO
202	Vogel_1963	VOGEL, H. 1963. Paragonimiasis in Africa. Abst. 7th International Congress of Tropical Medicine and Malariology Rio de Janeiro. 1963.	case report: dog				no	no	no locality info	no full text, no abstract avail-		Cameroon	1961	1960	est	P. uterobilateralis	stated		1st report of uterobilateralis in Cameroon		no										n									journal		citation only: not avail	NO
203	Dole	DOLE BEN STEPHANE, CONTRIBUTION A L’EPIDEMIOLOGIE DE LA PARAGONIMOSE DANS LA REGION DU SUD BANDAMAN	general: epidemiology				not avail	no	no info anywhere			Cote d'ivoire	NA								no										n									journal			TBC
204	Nnochiri_1969	E Nnochiri, in LeGolvan, P. C. (1969). Parasitic Disease and Urbanization in a Developing Community. The American Journal of Tropical Medicine and Hygiene, 18(3), 480-480.	case report				not avail	not avail		case report in Nigeria per 1970		Cameroon	1967	1960	est						no										n									journal
205	Voelker_Sachs_1974	Voelker J, Sachs R. Observations on the life history of Paragonimus uterobilateralis: the African civet (Viverra civetta) as natural reservoir in Nigeria. In 3rd International Congress of Parasitology (München), zeitschrift fur Parasitenkunde 45(2),529-530, 1974.	survey: mammals		study area: Okigwe/Umuahia district		y	y				Nigeria	1974	1970	est	P. uterobilateralis			1st report palm civet and drill as host for P. africanus (former the worms did not have eggs- appears a paratenic host				stool- Telemann method								y									conference paper	conference proceedings: 3rd International Congress of Parasitology (München)	library	no

## Sheet: Sheet2
columns	names	notes
1	rec	record row number
2	ref_short	unique reference code- used in all tables
3	full_citation	full citation in APA format
4	category	publication category, eg case report
5	cat_notes	contextual notes on study categy- eg crab survey of markets only
6	study_region	study area
7	inf_described_from	what life stage the infection is described from and contextual info
8	map_incl	y/n on whether included for mapping
9	SR_incl	y/n on whether included for systematic review
10	map_selection_notes	notes to explain selection for mapping eg life stage confirmed or - no locality info therefore excluded
11	SR_selection_notes	notes to explain selection or exlcusion from systematic review
12	additional_occurences	notes if occurences included in publication in addition to the main study eg an additional case report not published elsewhere
13	country	country where study done, if not applicable- e.g. if study not included in the review, entry is 'NA'
14	year	year study undertaken, if a range, denoted with '-'
15	decade	decade study done
16	year_qual	notes on dates of surveys
17	species	species of paragonimus
18	species_ID	note if species specifically stated or just recorded as "Paragonimus"
19	ID_qualif_notes	notes explaining how idenfitication done
20	description	study description, including study area, goals, brief findings
21	prev_intes_note	contextual notes on prevalence and intensity measures- eg intenstiy by category only
22	prev_data_incl	yes or no on whether selected for prevalence data analysis
23	clin_symptoms_most_least_common	what clinical symptoms reported- order most to least common, separated by commas
24	sputum_stool_method	sample collection method- eg sputum centrifuged with NaOH, sputum concentrated with Teleman method, etc
25	sample_details	sampling method description/contextual notes
26	treated	notes if treatment done and what drug used
27	other_para	list of any other parasites screened for/found eg STHs, in order most to least common
28	TB	notes if TB screened for also and proportion infected
29	age_cats	how age categorised for surveys eg 1-5,6-10 etc
30	age_cat_high	which age category (post transformation into 10 year categories) had highest value
31	sex	if differences in prevalence by sex reported, which sex had higher infection and if difference was significant
32	full_text	y/n was full text available
33	map	y/n were maps included in the paper
34	photo_egg_meta	y/n were photos of eggs/larval life stages included in the paper
35	AJOL	0/1 was publication listed in Africa Journals online
36	GS	0/1 was publication listed in google scholar
37	WOS	0/1 was publication listed in Web of Science
38	PUBMED	0/1 was publication listed in PUBMED
39	SCIDIR	0/1 was publication listed in Science direct
40	language	language paper published in
41	pub_cat	category of publication- ie journal article, book chapter, grey literature , conference paper, thesis
42	journal_publisher	name of journal/publisher
43	paper_source	where full text acquired from eg database, collaborator, library etc
44	cumb_table	are localities in table referenced in table in cumberlidge et al
