# Supplementary material for: Endemicity of Paragonimus and paragonimiasis in Sub-Saharan Africa: A systematic review and mapping reveals stability of transmission in endemic foci for a multi-host parasite system
Source: PLoS Negl Trop Dis. 2021 Feb 5;15(2):e0009120. doi: 10.1371/journal.pntd.0009120 (PMC7891758; doi:10.1371/journal.pntd.0009120)
Supplement: S2 Table — (XLSX) [file pntd.0009120.s003.xlsx]

## Sheet: S2_Table
ref	ref_short	include	country	year	decade	species	host_cat	mammal_host_family	mammal_cat	note	host_taxon_ed	host_taxonomy	mammal_common_name	prevalence	tot_inf	tot_surveyed
1	Zobel_2014	add	Cameroon	2013; 2014	2010	P. africanus	humans				humans	humans		0.571429	1	175
2	Zahra_1952	add	Cameroon	1950	1950	Paragonimus sp.	humans				humans	humans		3.99734	120	3002
3	Yamamoto_etal_1979	add	Nigeria	1974	1970	P. uterobilateralis	humans				humans	humans		1.67891	32	1906
4	Wokem_2004	add	Nigeria	2001	2000	Paragonimus sp.	humans				humans	humans		3.30579	16	484
5	Vogel_Crewe_1965	add	Cameroon	1962	1960	Paragonimus sp.	mammals	Herpestidae	Feliformia	dog also experimentally infected	Feliformia	Atilax paludinosus		100	1	1
6	Vogel_Crewe_1965	add	Cameroon	1962	1960	Paragonimus sp.	mammals	Viverridae	Feliformia	paratenic host? Immature worms	Feliformia	Civettictis civetta	African civet	20	1	5
7	Vogel_Crewe_1965	add	Cameroon			P. africanus	mammals	Herpestidae	Feliformia	3	Feliformia	Crossarchus obscurus		100	5	5
8	Voelker_Vogel_1965	exclude- not from survey	Liberia	1962	1960	P. uterobilateralis	mammals	Herpestidae	Feliformia		Feliformia	Atilax paludinosus		100	1	1
9	Voelker_Sachs_1985	exclude- not enough data	Gabon	1981	1980	P. uterobilateralis	crabs				Sudanonautes africanus; Sudanonautes floweri	Sudanonautes africanus; Sudanonautes floweri		10	na	na
10	Voelker_Sachs_1977b	add	Cameroon	1975	1970	Paragonimus sp.	mammals	Galagidae	Primates		Primates	Galagoides demidovii		0	0	1
11	Voelker_Sachs_1977b	add	Cameroon	1975	1970	Paragonimus sp.	mammals	Cercopithecidae	Primates	this species Mangaey not highly endangered	Primates	Cercocebus galeritus		0	0	2
12	Voelker_Sachs_1977b	add	Cameroon	1975	1970	Paragonimus sp.	mammals	Cercopithecidae	Primates		Primates	Cercopithecus mona		0	0	2
13	Voelker_Sachs_1977b	add	Cameroon	1975	1970	P. africanus	mammals	Lorisidae	Primates	natural infection	Primates	Perodicticus potto		50	1	2
14	Voelker_Sachs_1977b	add	Cameroon	1975	1970	P. africanus	mammals	Cercopithecidae	Primates	natural infection	Primates	Mandrillus leucophaeus	Mandrill	20	2	10
15	Voelker_Sachs_1977a	add	Cameroon	1975	1970	P. africanus	crabs			mixed infecion in some crabs	Sudanonautes pelli	Sudanonautes pelli		1.51515	1	66
16	Voelker_Sachs_1977a	add	Cameroon	1975	1970	P. uterobilateralis	crabs			mixed infecion in some crabs	Sudanonautes pelli	Sudanonautes pelli		3.0303	2	66
17	Voelker_Sachs_1977a	add	Cameroon	1975	1970	P. africanus	crabs			mixed infecion in some crabs	Sudanonautes aubryi	Sudanonautes aubryi		6.25	1	16
18	Voelker_Sachs_1977a	add	Cameroon	1975	1970	P. uterobilateralis	crabs			mixed infecion in some crabs	Sudanonautes africanus	Sudanonautes africanus		13.1783	17	129
19	Voelker_Sachs_1977a	add	Cameroon	1975	1970	P. uterobilateralis	crabs			mixed infecion in some crabs	Sudanonautes aubryi	Sudanonautes aubryi		50	8	16
20	Voelker_Sachs_1977a	add	Cameroon	1975	1970	P. africanus	crabs			mixed infecion in some crabs	Sudanonautes africanus	Sudanonautes africanus		68.9922	89	129
21	Voelker_Sachs_1977a	exclude- total for all species. Nb this not total for all crabs- not given in paper- is a subset	Cameroon	1975	1970	P. africanus; P. uterobilateralis	crabs			mixed infecion in some crabs	Sudanonautes africanus/pelli/aubryi	Sudanonautes africanus/pelli/aubryi		56.3981	119	211
25	Voelker_Nwokolo_1973	add	Nigeria	1973-1975	1970	P. uterobilateralis	crabs			is excluded from intensity	Sudanonautes aubryi	Sudanonautes aubryi		100	45	45
26	Voelker_Nwokolo_1973	add	Nigeria	1973-1975	1970	P. uterobilateralis	crabs			is excluded from intensity	Sudanonautes africanus	Sudanonautes africanus		100	45	45
27	Voelker_Nwokolo_1973	exclude- total for all species	Nigeria	1973-1975	1970	P. africanus; P. uterobilateralis	crabs			Is excluded from intensity as 20 largest crabs for each species in estimate	Sudanonautes africanus/aubryi	Sudanonautes africanus/aubryi		100	90	90
28	Voelker_1973	add	Liberia	1971	1970	P. uterobilateralis	mammals	Soricidae	Eulipotyphla	check- south african dsitribution	Eulipotyphla	Crocidura flavescens		12.5	1	8
29	Voelker_1973	add	Liberia	1971	1970	P. uterobilateralis	mammals	Herpestidae	Feliformia	species Paragonimus sp	Feliformia	Crossarchus obscurus		100	1	1
30	Voelker_1973	add	Liberia	1971	1970	P. uterobilateralis	mammals	Muridae	Rodentia		Rodentia	Malacomys edwarsi	swamp mouse	16.6667	1	6
31	Uttah_etal_2013	add	Nigeria	2011	2010	Paragonimus sp.	humans				humans	humans		19.7	49	249
32	Uttah_2013	add	Nigeria	2011	2010	Paragonimus sp.	crabs				Sudanonautes africanus	Sudanonautes africanus		6.89498	151	2190
33	Uttah_2012	add	Nigeria	2011	2010	P. uterobilateralis	humans				humans	humans		13.245	80	604
34	Umoh_Useh_2009	add	Nigeria	2006	2000	Paragonimus sp.	crabs				Sudanonautes africanus	Sudanonautes africanus		0	0	100
35	Umoh_Useh_2009	add	Nigeria	2006	2000	P. uterobilateralis	humans				humans	humans		4.18006	13	311
36	Udonsi_1987	exclude- totals not given	Nigeria	1983-1985	1980	P. uterobilateralis	crabs				Sudanonautes	Sudanonautes		6
37	Udonsi_1987	add	Nigeria	1983-1985	1980	P. uterobilateralis	humans				humans	humans		16.8	332	1973
38	Timsit_1978	add	Cameroon	1976	1970	Paragonimus sp.	humans			sputum volume not given	humans	humans		12.6667	19	150
39	Simarro_etal_1991	add	Equatorial Guinea	1990	1990	P. africanus	humans				humans	humans		0.402576	5	1242
40	Sachs_Voelker_1982	add	Liberia	1980	1980	P. uterobilateralis	mammals	Viverridae	Feliformia		Feliformia	Civettictis civetta	African civet	54.5455	6	11
41	Sachs_Voelker_1975	add	Cameroon	1975	1970	P. africanus	mammals	Nandiniidae	Feliformia	Paratenic host? Immagure/degenerated worms	Feliformia	Nandinia binotata	palm civet	33.3333	1	3
42	Sachs_Voelker_1975	add	Cameroon	1975	1970	P. africanus	mammals	Herpestidae	Feliformia		Feliformia	Crossarchus obscurus		60	3	5
43	Sachs_Voelker_1975	add	Cameroon	1975	1970	P. africanus	mammals	Cercopithecidae	Primates	natural infection- 1st report	Primates	Mandrillus leucophaeus	Mandrill	33.3333	1	3
44	Sachs_Voelker_1975	exclude- total for all species	Cameroon	1975	1970	P. africanus	mammals			28 mammals total- details of others not given		assorted including mongooses, drills, and palm civets- are a further 17 mammals which were also surveyed but no details of species		17.8571	5	28
45	Sachs_etal_1986	add	Liberia	1983	1980	P. uterobilateralis	humans				humans	humans		7.08661	9	127
46	Sachs_etal_1986	exclude- total not known	Liberia	1983	1980	P. uterobilateralis	mammals	Viverridae	Feliformia		Feliformia	Civettictis civetta	African civet		1	na
47	Sachs_etal_1986	exclude- total not known	Liberia	1982	1980	P. uterobilateralis	mammals	Herpestidae	Feliformia		Feliformia	Crossarchus obscurus			1	na
48	Sachs_etal_1983	add	Gabon	1981	1980	P. uterobilateralis	crabs				Sudanonautes africanus	Sudanonautes africanus		8.33333	5	60
49	Sachs_etal_1983	add	Gabon	1981	1980	P. uterobilateralis	crabs				Sudanonautes aubryi	Sudanonautes aubryi		14.8148	4	27
50	Sachs_etal_1983	add	Gabon	1981	1980	Paragonimus sp.	humans			were three cases reported around same time	humans	humans		0	0	284
51	Sachs_etal_1983	add	Gabon	1981	1980	Paragonimus sp.	mammals	Viverridae	Feliformia	Genette tigrina in paper- suspect is a misidentification as this species restricted to South frica and no indifcation was in West-Central africa	Feliformia	Genetta maculata	genet	0	0	1
52	Sachs_etal_1983	add	Gabon	1981	1980	Paragonimus sp.	mammals	Herpestidae	Feliformia		Feliformia	Ichneumia albicauda		100	1	1
53	Sachs_etal_1983	add	Gabon	1981	1980	Paragonimus sp.	mammals	Viverridae	Feliformia		Feliformia	Civettictis civetta	African civet	0	0	7
54	Sachs_etal_1983	add	Gabon	1981	1980	Paragonimus sp.	mammals	Hystricidae	Rodentia		Rodentia	Atherurus africanus	brush tailed porcupine	0	0	1
55	Sachs_etal_1983	add	Gabon	1981	1980	Paragonimus sp.	mammals	Hystricidae	Rodentia		Rodentia	Hystrix cristat		0	0	2
56	Sachs_etal_1983	exclude- total for all species	Gabon	1981	1980	P. uterobilateralis	crabs				Sudanonautes africanus; Sudanonautes aubryi	Sudanonautes africanus; Sudanonautes aubryi		10	9	90
57	Sachs_etal_1983	exclude	Gabon	1981	1980	P. uterobilateralis	mammals			split rows		7 civets, 1 genette tigrina, 2 hystrix cristat, 1 atherurus africanus, 2 varanus niloticus, 1 maonguoste- Icheumia albicauda- latter infected but v large and flat operculum		7.69231	1	13
58	Sachs_etal_1983	exclude	Gabon	1981	1980	na	reptilia				Varanus niloticus	Varanus niloticus		0	0	2
59	Sachs_Cumberlidge_1991c	add	Liberia	1990	1990	P. uterobilateralis	crabs				Liberonautes chaperi	Liberonautes chaperi		2.32558	1	43
60	Sachs_Cumberlidge_1991b	add	Liberia	1985-1989	1980	P. uterobilateralis	crabs				Liberonautes latidactylus	Liberonautes latidactylus		53.4483	62	116
61	Sachs_Cumberlidge_1990b	add	Liberia	1988, 1989	1980	P. uterobilateralis	crabs				Liberonautes latidactylus nanoides	Liberonautes latidactylus nanoides		0.524246	4	763
62	Sachs_Cumberlidge_1990a	add	Liberia	1988	1980	P. uterobilateralis	mammals	Canidae	domestic	population estimated at 20 in total however	domestic	dogs		33.3333	3	9
64	Sachs_Cumberlidge_1989	add	Liberia	1988	1980	P. uterobilateralis	crabs				Liberonautes latidactylus	Liberonautes latidactylus		75	15	20
65	Sachs_1985d	add	Liberia	1985	1980	P. uterobilateralis	mammals	Viverridae	Feliformia	include in intensityt	Feliformia	Civettictis civetta	African civet	40	2	5
66	Sachs_1985b	add	Liberia	1985	1980	P. uterobilateralis	crabs				Liberonautes latidactylus	Liberonautes latidactylus		4.52489	10	221
67	Ripert_etal_1981	add	Cameroon	1979	1970	Paragonimus sp.	crabs				Sudanonautes pelli	Sudanonautes pelli		0	0	11
68	Ripert_etal_1981	add	Cameroon	1979	1970	P. africanus	crabs				Sudanonautes africanus	Sudanonautes africanus		16.6667	1	6
69	Ripert_etal_1981	add	Cameroon	1979	1970	P. africanus	humans				humans	humans		5.67477	119	2097
70	Ripert_etal_1981	add	Cameroon	1979	1970	P. africanus	mammals	Viverridae	Feliformia	difficult to tell if 1 or 2 civets positive	Feliformia	Civettictis civetta	African civet	25	1	4
71	Ripert_etal_1981	exclude- total for all species	Cameroon	1979	1970	P. africanus	crabs				Sudanonautes spp.	Sudanonautes spp.		5.88235	1	17
72	Permin_etal_1999	add	Ghana	1997	1990	Paragonimus sp.	mammals	Suidae	domestic		domestic	pigs		0.3861	1	259
73	Onubogu_1978	add	Nigeria	1975-1976	1970	Paragonimus sp.	humans				humans	humans		0.172216	3	1742
74	Oloyede_etal_2013	add	Nigeria	2011	2010	Paragonimus sp.	humans			sample- 1.5ml spuutm- poss underestimates	humans	humans		4.90196	10	204
75	Ollivier_etal_1995	add	Cameroon	1993	1990	Paragonimus sp.	crabs				Sudanonautes granulatus	Sudanonautes granulatus		8.10811	3	37
76	Ollivier_etal_1995	add	Cameroon	1993	1990	Paragonimus sp.	crabs				Sudanonautes aubryi	Sudanonautes aubryi		10	5	50
77	Ollivier_etal_1995	add	Cameroon	1993	1990	Paragonimus sp.	crabs				Sudanonautes africanus	Sudanonautes africanus		12.0198	97	807
78	Ollivier_etal_1995	add	Cameroon	1993	1990	Paragonimus sp.	humans				humans	humans		1	2	200
79	Ollivier_etal_1995	add	Cameroon	1993	1990	Paragonimus sp.	mammals	Felidae	domestic		domestic	cats		0	0	2
80	Ollivier_etal_1995	add	Cameroon	1993	1990	Paragonimus sp.	mammals	Canidae	domestic		domestic	dogs		25	1	4
81	Ollivier_etal_1995	add	Cameroon	1993	1990	Paragonimus sp.	mammals	Suidae	domestic		domestic	pigs		0	0	78
82	Ollivier_etal_1995	add	Cameroon	1993	1990	Paragonimus sp.	mammals	Herpestidae	Feliformia		Feliformia	Crossarchus obscurus		0	0	2
83	Ollivier_etal_1995	add	Cameroon	1993	1990	Paragonimus sp.	mammals	Viverridae	Feliformia		Feliformia	Civettictis civetta	African civet	0	0	4
84	Ollivier_etal_1995	add	Cameroon	1993	1990	Paragonimus sp.	mammals	Viverridae	Feliformia		Feliformia	Civettictis civetta	African civet	0	0	4
85	Ollivier_etal_1995	add	Cameroon	1993	1990	Paragonimus sp.	mammals	Nandiniidae	Feliformia		Feliformia	Nandinia binotata	palm civet	0	0	5
86	Ollivier_etal_1995	add	Cameroon	1993	1990	Paragonimus sp.	mammals	Cercopithecidae	Primates		Primates	Cercopithecus aethiops		0	0	1
87	Ollivier_etal_1995	add	Cameroon	1993	1990	Paragonimus sp.	mammals	Nesomyidae	Rodentia		Rodentia	Cricetomys emini		0	0	5
88	Ollivier_etal_1995	exclude- total for all species	Cameroon	1993	1990	Paragonimus sp.	crabs				Sudanonautes spp.	Sudanonautes spp.		11.745	105	894
89	Okoro_etal_2013	add	Nigeria	2011	2010	Paragonimus sp.	humans				humans	humans		16.3056	587	3600
90	Ogban_etal_2018	add	Nigeria	2017	2010	P. uterobilateralis	crabs				Sudanonautes	Sudanonautes		5.3178	210	3949
91	Ochigbo_etal_2007	add	Nigeria	2007	2000	P. uterobilateralis	humans				humans	humans		5.5	11	198
92	Nkouawa_etal_2009	add	Cameroon	2004-2006	2000	P. africanus	humans				humans	humans		9.52381	16	168
93	Muller-Graf_etal_1996	add	Tanzania	1991	1990	Paragonimus sp.	mammals	Cercopithecidae	Primates	species suspected P. uterobilateralis	Primates	Papio anubis	Olive baboon	14.5631	30	206
94	MoyouSomo_Zukan_2003	add	Cameroon	1992-1997	1990	P. africanus	humans				humans	humans		1.11111	30	2700
95	MoyouSomo_etal_2014	add	Cameroon	2011	2010	P. africanus	crabs				Sudanonautes africanus	Sudanonautes africanus		40	8	20
96	MoyouSomo_etal_2014	add	Cameroon	2011	2010	P. africanus	humans				humans	humans		1.86916	4	214
97	MoyouSomo_etal_2003	add	Cameroon	2001	2000	P. africanus	crabs				Sudanonautes africanus	Sudanonautes africanus		5.88235	5	85
98	MoyouSomo_etal_2003	add	Cameroon	2001	2000	P. africanus	humans				humans	humans		2.5641	38	1482
99	MoyouSomo_etal_1983	add	Cameroon	1981	1980	Paragonimus sp.	crabs				Sudanonautes africanus	Sudanonautes africanus		45.4106	94	207
100	Kum_Nchinda_1982	add	Cameroon	1977	1970	P. africanus	humans				humans	humans		5.55556	50	900
101	Iboh_2018	add	Nigeria	2016	2010	P. uterobilateralis	humans				humans	humans		14.8193	123	830
102	Ibanga_Eyo_2001	add	Nigeria	1997	1990	P. uterobilateralis	humans				humans	humans		8.69172	192	2209
103	Ibanga_etal_2003	add	Nigeria	1997	1990	Paragonimus sp.	humans				humans	humans		9.36364	103	1100
104	Friant_etal_2015	add	Nigeria	2012	2010	P. africanus	mammals	Cercopithecidae	Primates	4188	Primates	Cercocebus torquatus	red-capped mangabey	42.8571	21	49
105	Eze_2015	add	Nigeria	2013	2010	P. uterobilateralis	crabs				Sudanonautes	Sudanonautes		8.33333	25	300
106	Eze_2015	add	Nigeria	2013	2010	P. uterobilateralis	humans				humans	humans		27.0222	304	1125
107	Bakuza_2012	add	Tanzania	2010	2010	Paragonimus sp.	mammals	Cercopithecidae	Primates		Primates	Papio anubis	Olive baboon	14.0496	17	121
108	BayssadeDufour_etal_2015	add	Cameroon	2012	2010	P. kerberti	crabs				Sudanonautes africanus	Sudanonautes africanus		32.86	162	493
109	Asor_etal_2003b	add	Nigeria	1997	1990	P. uterobilateralis	humans				humans	humans		13.6364	120	880
110	Asor_etal_2003a	add	Nigeria	1995	1990	P. uterobilateralis	crabs				Sudanonautes africanus	Sudanonautes africanus		5	60	1200
111	Asor_etal_2003a	add	Nigeria	1995	1990	P. uterobilateralis	humans				humans	humans		14.4167	346	2400
112	Arene_etal_1999	add	Nigeria	1995	1990	P. uterobilateralis	crabs				Sudanonautes africanus	Sudanonautes africanus		2.41667	29	1200
113	Arene_etal_1998	add	Nigeria	1995-1996	1990	P. uterobilateralis	humans				humans	humans		12.2727	108	880
114	Aka_etal_2018	add	Cote d'Ivoire	2017	2010	Paragonimus sp.	mammals	Herpestidae	Feliformia		Feliformia	Crossarchus obscurus		20	2	10
115	Aka_etal_2018	add	Cote d'Ivoire	2017	2010	Paragonimus sp.	mammals	Viverridae	Feliformia		Feliformia	Civettictis civetta	African civet	21.4286	3	14
116	Aka_etal_2018	exclude as not species level data	Cote d'Ivoire	2017	2010	Paragonimus sp.	crabs				Potamoanutes, liberonautes	Potamoanutes, liberonautes		14.8936	7	47
117	Aka_etal_2009	add	Cote d'Ivoire	2006	2000	Paragonimus sp.	mammals	Canidae	domestic		domestic	dogs		0	0	5
118	Aka_etal_2009	add	Cote d'Ivoire	2006	2000	Paragonimus sp.	mammals	Felidae	domestic		domestic	cats		0	0	6
119	Aka_etal_2009	add	Cote d'Ivoire	2006	2000	Paragonimus sp.	mammals	Suidae	domestic		domestic	pigs		0	0	10
120	Aka_etal_2008b	add	Cote d'Ivoire	2006	2000	Paragonimus sp.	crabs				Liberonautes latidactylus	Liberonautes latidactylus		20	6	30
121	Aka_etal_2008b	exclude- total not known	Cote d'Ivoire	2006	2000	Paragonimus sp.	mammals	Viverridae	Feliformia	also in Aka_etal_2008d	Feliformia	Civettictis civetta	African civet		3	na
122	Aka_etal_2008b	exclude- total not known	Cote d'Ivoire	2006	2000	Paragonimus sp.	mammals	Herpestidae	Feliformia		Feliformia	Crossarchus obscurus			1	na
123	Aka_etal_2008b	exclude- total for all species	Cote d'Ivoire	2006	2000	Paragonimus sp.	mammals					3 civets 1 mongoose infected		16.6667	4	24
124	Abraham_Akpan_2009	add	Nigeria	2007	2000	Paragonimus sp.	humans				humans	humans		20.75	83	400
125	Voelker_Sachs_1974	add	Nigeria	1974	1970	Paragonimus sp.	mammals	Canidae	domestic		domestic	domestic dog		0	0	19
126	Voelker_Sachs_1974	add	Nigeria	1974	1970	Paragonimus sp.	mammals	Felidae	domestic		domestic	domestic cat		0	0	3
127	Voelker_Sachs_1974	add	Nigeria	1974	1970	Paragonimus sp.	mammals	Herpestidae	Feliformia	also refed in Volker et al, 1975	Feliformia	Crossarchus obscurus	Cusimanse	0	0	22
128	Voelker_Sachs_1974	add	Nigeria	1974	1970	Paragonimus sp.	mammals	Herpestidae	Feliformia		Feliformia	Herpestes sp.	mongoose	0	0	3
129	Voelker_Sachs_1974	add	Nigeria	1974	1970	Paragonimus sp.	mammals	Viverridae	Feliformia		Feliformia	Genetta maculata	genet	0	0	2
130	Voelker_Sachs_1974	add	Nigeria	1974	1970	Paragonimus sp.	mammals	Nandiniidae	Feliformia		Feliformia	Nandinia binotata	palm civet	0	0	3
131	Voelker_Sachs_1974	add	Nigeria	1974	1970	P. uterobilateralis	mammals	Viverridae	Feliformia	Mentioned in Voelker et al, 1975, 5 civet cat caught, all were infected	Feliformia	Civettictis civetta	African civet	92.8571	26	28
132	Voelker_Sachs_1974	add	Nigeria	1974	1970	Paragonimus sp.	mammals	Soricidae	Eulipotyphla		Eulipotyphla	Crocidura spp.	musk shrew	0	0	24
133	Voelker_Sachs_1974	add	Nigeria	1974	1970	Paragonimus sp.	mammals		Rodentia		Rodentia	Cricetomys gambianus	giant rat	0	0	15
134	Voelker_Sachs_1974	add	Nigeria	1974	1970	Paragonimus sp.	mammals		Rodentia		Rodentia	Lophuromys sikapusi	rufus-bellied rat	0	0	5
135	Voelker_Sachs_1974	add	Nigeria	1974	1970	Paragonimus sp.	mammals		Rodentia		Rodentia	Malacomys edwarsi	swamp mouse	0	0	1
136	Voelker_Sachs_1974	add	Nigeria	1974	1970	Paragonimus sp.	mammals		Rodentia		Rodentia	Lemniscomys striatus	spotted grass mouse	0	0	6
137	Voelker_Sachs_1974	add	Nigeria	1974	1970	Paragonimus sp.	mammals		Rodentia		Rodentia	Mastomys/Praomys sp.		0	0	12
138	Voelker_Sachs_1974	add	Nigeria	1974	1970	Paragonimus sp.	mammals		Rodentia		Rodentia	Rattus/Mus spp.		0	0	6
139	Voelker_Sachs_1974	add	Nigeria	1974	1970	Paragonimus sp.	mammals		Rodentia		Rodentia	Thryonomys swinderianus	cane rat	0	0	1
140	Voelker_Sachs_1974	add	Nigeria	1974	1970	Paragonimus sp.	mammals		Rodentia		Rodentia	Atherurus africanus	brush tailed porcupine	0	0	1
141	Voelker_Sachs_1974	add	Nigeria	1974	1970	Paragonimus sp.	mammals	Suidae	domestic		domestic	Potamochoaerus porcus	red river hog	0	0	1

## Sheet: S2_metadata
columns	names	notes
1	rec	record row number
2	ref_short	unique reference code- used in all tables
3	include	notes on data selection- eg if the study or row was excluded and reasons why
4	country	country where study done
5	year	year study undertaken
6	decade	decade study done
7	species	species of paragonimus, if none infected found in survey is "NA"
8	host_cat	category of host, ie mammals, humans or crabs
9	mammal_host_family	family name for non-human mammals
10	mammal_cat	taxonomic grouping for mammals, namely Feliformia, primates, Eulipotyphla, Rodentia, or domestic (domestic cats, dogs, pig)
11	note	any relevant note
12	host_taxon_ed	host taxonomy eg order of mammal etc
13	host_species/cat	species of host or category
14	mammal_common_name	common name of mammal
15	prevalence	proportion infected as reported
16	tot_inf	total of infected individuals
17	tot_surveyed	total number of individuals in study
