# Supplementary material for: Endemicity of Paragonimus and paragonimiasis in Sub-Saharan Africa: A systematic review and mapping reveals stability of transmission in endemic foci for a multi-host parasite system
Source: PLoS Negl Trop Dis. 2021 Feb 5;15(2):e0009120. doi: 10.1371/journal.pntd.0009120 (PMC7891758; doi:10.1371/journal.pntd.0009120)
Supplement: S3 Table — (XLSX) [file pntd.0009120.s004.xlsx]

## Sheet: S3_table
rec	ref_short	host_cat	host_species	mammal_host_order	species	country	stage	year	decade	sample	range-EGG_COUNT	av_eggs_sputum	tot	stool-EPG	sd	count_qualifier	additional_count_qual	sample_notes	tot_inf	tot_surveyed	observ_by_cat	site	1-50	51-100	101-150	151-200	200+	AGE	crab_size-mm	for_analysis	notes
1	Arene_etal_1998	humans			P. uterobilateralis	Nigeria	eggs	1995-1996	1990	5ml sputum						av by intensity class			5	80								5-10yr
2	Arene_etal_1998	humans			P. uterobilateralis	Nigeria	eggs	1995-1996	1990	5ml sputum						av by intensity class			13	80								11-16yr
3	Arene_etal_1998	humans			P. uterobilateralis	Nigeria	eggs	1995-1996	1990	5ml sputum						av by intensity class			19	80								17-22yr
4	Arene_etal_1998	humans			P. uterobilateralis	Nigeria	eggs	1995-1996	1990	5ml sputum						av by intensity class			15	80								23-28
5	Arene_etal_1998	humans			P. uterobilateralis	Nigeria	eggs	1995-1996	1990	5ml sputum						av by intensity class			14	80								29-34
6	Arene_etal_1998	humans			P. uterobilateralis	Nigeria	eggs	1995-1996	1990	5ml sputum						av by intensity class			11	80								35-40
7	Arene_etal_1998	humans			P. uterobilateralis	Nigeria	eggs	1995-1996	1990	5ml sputum						av by intensity class			8	80								41-46
8	Arene_etal_1998	humans			P. uterobilateralis	Nigeria	eggs	1995-1996	1990	5ml sputum						av by intensity class			7	80								47-52
9	Arene_etal_1998	humans			P. uterobilateralis	Nigeria	eggs	1995-1996	1990	5ml sputum						av by intensity class			6	80								53-58
10	Arene_etal_1998	humans			P. uterobilateralis	Nigeria	eggs	1995-1996	1990	5ml sputum						av by intensity class			7	80								59-64
11	Arene_etal_1998	humans			P. uterobilateralis	Nigeria	eggs	1995-1996	1990	5ml sputum						av by intensity class			3	80								64+
12	Arene_etal_1998	humans			P. uterobilateralis	Nigeria	eggs	1995-1996	1990	5ml sputum	12-123					overall			108	880	28.7% 1-39 e/5, 58.7% 40-79 e/5, 17.59% 80-100(and above?) e/5; prevalence and intensity of infection correlated, intensity highest in 17-22 year olds,									observ
13	Asor_etal_2003a	humans			P. uterobilateralis	Nigeria	eggs	1995	1990	5ml sputum	16-161	69.4				average			67	300		Oban									from 5ml sputum
14	Asor_etal_2003a	humans			P. uterobilateralis	Nigeria	eggs	1995	1990	5ml sputum	11-138	51.1				average			61	300		Ikom
15	Asor_etal_2003a	humans			P. uterobilateralis	Nigeria	eggs	1995	1990	5ml sputum	7-102	48.2				average			54	300		Ogoja
16	Asor_etal_2003a	humans			P. uterobilateralis	Nigeria	eggs	1995	1990	5ml sputum	6-122	49.7				average			56	300		Obubra
17	Asor_etal_2003a	humans			P. uterobilateralis	Nigeria	eggs	1995	1990	5ml sputum	2-141	53.2				average			63	300		Ugep
18	Asor_etal_2003a	humans			P. uterobilateralis	Nigeria	eggs	1995	1990	5ml sputum									0	300		Oron
19	Asor_etal_2003a	humans			P. uterobilateralis	Nigeria	eggs	1995	1990	5ml sputum	2-34	12.5							2	300		Itu
20	Asor_etal_2003a	humans			P. uterobilateralis	Nigeria	eggs	1995	1990	5ml sputum	7-58	28.5				average			43	300		Yala
21	Asor_etal_2003a	humans			P. uterobilateralis	Nigeria	eggs	1995	1990	5ml sputum	2-151	44.7				added average			346	2400										add	overall intensity- my estimate
22	Bazuka_2012	mammals	Papio anubis	Primates	Paragonimus sp.	Tanzania	eggs	2010	2010	stool		1				average epg stool	total infected not given- just prevalence		0.833	10											BB troop; season: dry season survey
23	Bazuka_2012	mammals	Papio anubis	Primates	Paragonimus sp.	Tanzania	eggs	2010	2010	stool		3				average epg stool	total infected not given- just prevalence		0.056	28											BA troop; season: dry season survey
24	Bazuka_2012	mammals	Papio anubis	Primates	Paragonimus sp.	Tanzania	eggs	2010	2010	stool		3				average epg stool	total infected not given- just prevalence		0	22											DA troop; season: dry season survey
25	Bazuka_2012	mammals	Papio anubis	Primates		Tanzania	eggs	2010	2010	stool		0							0.045	16											DA troop; season: wet season survey
26	Bazuka_2012	mammals	Papio anubis	Primates	Paragonimus sp.	Tanzania	eggs	2010	2010	stool		3				average epg stool	total infected not given- just prevalence		0.036	18											BA troop; season: wet season
27	Bazuka_2012	mammals	Papio anubis	Primates	Paragonimus sp.	Tanzania	eggs	2010	2010	stool		8				average epg stool	total infected not given- just prevalence		0.1	6											BB troop; season: wet season
28	Bazuka_2012	mammals	Papio anubis	Primates	Paragonimus sp.	Tanzania	eggs	2010	2010	stool		45				average epg stool	total infected not given- just prevalence		0.75	21											DB troop; season: dry season survey
29	Bazuka_2012	mammals	Papio anubis	Primates	Paragonimus sp.	Tanzania	eggs	2010	2010	stool		46				average epg stool	total infected not given- just prevalence		0.2	18											AC troop; season: dry season survey- from table 4.5
30	Bazuka_2012	mammals	Papio anubis	Primates	Paragonimus sp.	Tanzania	eggs	2010	2010	stool		123.4				average epg stool	table 4.5		0.524	12											DB troop; season: wet season
31	Bazuka_2012	mammals	Papio anubis	Primates	Paragonimus sp.	Tanzania	eggs	2010	2010	stool		377				average epg stool	total infected not given- just prevalence		0.111	10											AC troop; season: wet season
32	Bazuka_2020	mammals	Papio anubis	Primates	Paragonimus sp.	Tanzania	eggs	2010	2010	stool		47			21.69	overall average	tot pos estim from prevalence as % of total		23	161										add	tot pos estim from prevalence as % of totla
33	Bazuka_2020	mammals	Papio anubis	Primates	Paragonimus sp.	Tanzania	eggs	2010	2010	stool			16			individual count
34	Bazuka_2020	mammals	Papio anubis	Primates	Paragonimus sp.	Tanzania	eggs	2010	2010	stool			5			individual count
35	Bazuka_2020	mammals	Papio anubis	Primates	Paragonimus sp.	Tanzania	eggs	2010	2010	stool			118			individual count
36	Bazuka_2020	mammals	Papio anubis	Primates	Paragonimus sp.	Tanzania	eggs	2010	2010	stool			101			individual count
37	Bazuka_2020	mammals	Papio anubis	Primates	Paragonimus sp.	Tanzania	eggs	2010	2010	stool			737			individual count
38	Bazuka_2020	mammals	Papio anubis	Primates	Paragonimus sp.	Tanzania	eggs	2010	2010	stool			86			individual count
39	Bazuka_2020	mammals	Papio anubis	Primates	Paragonimus sp.	Tanzania	eggs	2010	2010	stool			3			individual count
40	Bazuka_2020	mammals	Papio anubis	Primates	Paragonimus sp.	Tanzania	eggs	2010	2010	stool			64			individual count
41	Bazuka_2020	mammals	Papio anubis	Primates	Paragonimus sp.	Tanzania	eggs	2010	2010	stool			11			individual count
42	Bazuka_2020	mammals	Papio anubis	Primates	Paragonimus sp.	Tanzania	eggs	2010	2010	stool			2			individual count
43	Bazuka_2020	mammals	Papio anubis	Primates	Paragonimus sp.	Tanzania	eggs	2010	2010	stool			7			individual count
44	Bazuka_2020	mammals	Papio anubis	Primates	Paragonimus sp.	Tanzania	eggs	2010	2010	stool			1			individual count
45	Bazuka_2020	mammals	Papio anubis	Primates	Paragonimus sp.	Tanzania	eggs	2010	2010	stool			46			individual count
46	Bazuka_2020	mammals	Papio anubis	Primates	Paragonimus sp.	Tanzania	eggs	2010	2010	stool			28			individual count
47	Eze_2015	humans			P. uterobilateralis	Nigeria	eggs	2013	2010	5ml sputum; EPG stool		218		160		average by age class			134									5-12yr			data from table 1.12
48	Bazuka_2020	mammals	Papio anubis	Primates	Paragonimus sp.	Tanzania	eggs	2010	2010	stool		87.5				average of subset in table 5			14												possible subet from more infected indivs
49	Eze_2015	humans			P. uterobilateralis	Nigeria	eggs	2013	2010	5ml sputum; EPG stool		190		123		average by age class			58									13-20			data from table 1.12
50	Eze_2015	humans			P. uterobilateralis	Nigeria	eggs	2013	2010	5ml sputum; EPG stool		250		112		average by age class			32									21-28			data from table 1.12
51	Eze_2015	humans			P. uterobilateralis	Nigeria	eggs	2013	2010	5ml sputum; EPG stool		50		17		average by age class			6									28-36			data from table 1.12
52	Eze_2015	humans			P. uterobilateralis	Nigeria	eggs	2013	2010	5ml sputum; EPG stool		195		90		average by age class			28									37-44			data from table 1.12
53	Eze_2015	humans			P. uterobilateralis	Nigeria	eggs	2013	2010	5ml sputum; EPG stool		110		48		average by age class			20									45-52			data from table 1.12
54	Eze_2015	humans			P. uterobilateralis	Nigeria	eggs	2013	2010	5ml sputum; EPG stool		80		44		average by age class			14									53-60			data from table 1.12
55	Eze_2015	humans			P. uterobilateralis	Nigeria	eggs	2013	2010	5ml sputum; EPG stool		114		40		average by age class			8									61-68			data from table 1.12
56	Eze_2015	humans			P. uterobilateralis	Nigeria	eggs	2013	2010	5ml sputum; EPG stool		46		10		average by age class			4									69+			data from table 1.12
57	Eze_2015	humans			P. uterobilateralis	Nigeria	eggs	2013	2010	stool or sputum	1-115	139.2		71.6		OVERALL, by intensity class			304		44.1% low (<50 e/5), 47.4% medium (51-100 e/5), 8.6% high (101+)		23.52	71.11	107.5					add
58	Eze_2015	humans			P. uterobilateralis	Nigeria	eggs	2013	2010	stool or sputum						overall	no indivs		304				134	142	28
59	Eze_2015	crabs	Sudanonautes		P. uterobilateralis	Nigeria	metacercariae	2013	2010	crab tissue	1-75					OVERALL, by intensity class							5.1	18.8	64.3
60	Friant_etal_2015	mammals	Cercocebus torquatus	Primates	P. africanus	Nigeria	eggs	2012	2010	stool	1-1067	96.7			29.73-163.67 Cis	average	nb no positive estimated from the prevalence		21	49										add	nb no positive estimated from the prevalence
61	Ibanga_etal_2003	humans			Paragonimus sp.	Nigeria	eggs	1997	1990	5ml sputum		10				average	<20 eggs per sputum sample		103	1100										add	<20 eggs per sputum sample
62	Ibanga_Eyo_2001	humans			P. uterobilateralis	Nigeria	eggs	1997	1990	5ml sputum	15-297	118				average, and in classes- tot no infected	in classes- tot no infected; 5 ml sputum 3 times a day at specified intervals		192	2209	15.6% low (<50), 25.5% medum (50-99), 31.8 high (100-149), 27.1% v high (150+), prevelance and intensity correlated, intensity highets in 11-15 yr olds		30	49	61	52				observ	in classes- tot no infected; 5 ml sputum 3 times a day at specified intervals
63	MoyouSomo_etal_1983	crabs	Sudanonautes africanus		Paragonimus sp.	Cameroon	metacercariae	1981	1980	crab tissue		17.5				average			94	207										add
64	MoyouSomo_etal_2003	crabs	Sudanonautes africanus		P. africanus	Cameroon	metacercariae	2001	2000	crab tissue		20	20			total per crab additional no, average- I calculated			1	18		Barombi-Kang
65	MoyouSomo_etal_2003	crabs	Sudanonautes africanus		P. africanus	Cameroon	metacercariae	2001	2000	crab tissue		62	62			total per crab additional no, average- I calculated			1	17		Etam
66	MoyouSomo_etal_2003	crabs	Sudanonautes africanus		P. africanus	Cameroon	metacercariae	2001	2000	crab tissue		42	126			total per crab additional no, average- I calculated			3	16		Teke
67	MoyouSomo_etal_2003	crabs	Sudanonautes africanus		P. africanus	Cameroon	metacercariae	2001	2000	crab tissue		41.6	208			overall average			5	85										add	Total
68	MoyouSomo_etal_2014	crabs	Sudanonautes		P. africanus	Cameroon	metacercariae	2011	2010	crab tissue	1-3					range			8	20
69	Ochigbo_etal_2007	humans			P. uterobilateralis	Nigeria	eggs	2007	2000	1-5ml sputum	1-672	107.8			14.1	average	sputum volume variable- 1-5ml. median and mode 12		11	112											exclude as variable volume sputum, median and mode 12
70	Ollivier_etal_1995	humans			Paragonimus sp.	Cameroon	eggs	1993	1990	na		6.5				average			2											add
71	Ollivier_etal_1995	crabs	Sudanonautes		Paragonimus sp.	Cameroon	metacercariae	1993	1990	crab tissue	1-42	3.5				average	intensity average for Sudanonautes africanus only		97	807											intensity average for Sudanonautes africanus only
72	Ollivier_etal_1995	crabs	Sudanonautes aubryi		Paragonimus sp.	Cameroon	metacercariae	1993	1990	crab tissue		2				average	intensity average for Sudanonautes africanus only		5	59										add	intensity average for Sudanonautes africanus only
73	Ollivier_etal_1995	crabs	Sudanonautes granulatus		Paragonimus sp.	Cameroon	metacercariae	1993	1990	crab tissue		4				average	intensity average for Sudanonautes africanus only		3	37										add	intensity average for Sudanonautes africanus only
74	Sachs_1985b	crabs	Liberonautes latidactylus		P. uterobilateralis	Liberia	metacercariae	1985	1980	crab tissue		20.5	205			added average	haindi market only		10	51										add	data from table 2
75	Sachs_1985b	crabs	Liberonautes latidactylus		P. uterobilateralis	Liberia	metacercariae	1985	1980	crab tissue			11			individual count			1			Bopallee Creek
76	Sachs_1985b	crabs	Liberonautes latidactylus		P. uterobilateralis	Liberia	metacercariae	1985	1980	crab tissue			14			individual count			1			Bopallee Creek
77	Sachs_1985b	crabs	Liberonautes latidactylus		P. uterobilateralis	Liberia	metacercariae	1985	1980	crab tissue			73			individual count			1			Bopallee Creek
78	Sachs_1985b	crabs	Liberonautes latidactylus		P. uterobilateralis	Liberia	metacercariae	1985	1980	crab tissue			1			individual count			1			Lower Weadea Creek
79	Sachs_1985b	crabs	Liberonautes latidactylus		P. uterobilateralis	Liberia	metacercariae	1985	1980	crab tissue			1			individual count			1			Lower Weadea Creek
80	Sachs_1985b	crabs	Liberonautes latidactylus		P. uterobilateralis	Liberia	metacercariae	1985	1980	crab tissue			1			individual count			1			Malleh Creek
81	Sachs_1985b	crabs	Liberonautes latidactylus		P. uterobilateralis	Liberia	metacercariae	1985	1980	crab tissue			7			individual count			1			Malleh Creek
82	Sachs_1985b	crabs	Liberonautes latidactylus		P. uterobilateralis	Liberia	metacercariae	1985	1980	crab tissue			13			individual count			1			Malleh Creek
83	Sachs_1985b	crabs	Liberonautes latidactylus		P. uterobilateralis	Liberia	metacercariae	1985	1980	crab tissue			83			individual count			1			Malleh Creek
84	Sachs_1985b	crabs	Liberonautes latidactylus		P. uterobilateralis	Liberia	metacercariae	1985	1980	crab tissue			1			individual count			1			Zulu Hill Creek
85	Sachs_1985c	crabs	Liberonautes latidactylus		P. uterobilateralis	Liberia	metacercariae	1985	1980	crab tissue			2			individual count			1			Weakorlu swamps
86	Sachs_1985c	crabs	Liberonautes latidactylus		P. uterobilateralis	Liberia	metacercariae	1985	1980	crab tissue			9			individual count			1			Weakorlu swamps
87	Sachs_1985c	crabs	Liberonautes latidactylus		P. uterobilateralis	Liberia	metacercariae	1985	1980	crab tissue			1			individual count			1			Gundeh Creek
88	Sachs_1985c	crabs	Liberonautes latidactylus		P. uterobilateralis	Liberia	metacercariae	1985	1980	crab tissue			136			individual count			1			Gundeh Creek
89	Sachs_1985c	crabs	Liberonautes latidactylus		P. uterobilateralis	Liberia	metacercariae	1985	1980	crab tissue			1			individual count			1			Gundeh Creek
90	Sachs_1985c	crabs	Liberonautes latidactylus		P. uterobilateralis	Liberia	metacercariae	1985	1980	crab tissue			4			individual count			1			Gundeh Creek
91	Sachs_1985c	crabs	Liberonautes latidactylus		P. uterobilateralis	Liberia	metacercariae	1985	1980	crab tissue			98			individual count			1			Weakorlu Creek
92	Sachs_1985c	crabs	Liberonautes latidactylus		P. uterobilateralis	Liberia	metacercariae	1985	1980	crab tissue			27			individual count			1			Gundeh Creek
93	Sachs_1985c	crabs	Liberonautes latidactylus		P. uterobilateralis	Liberia	metacercariae	1985	1980	crab tissue			1			individual count			1			Gundeh Creek
94	Sachs_1985c	crabs	Liberonautes latidactylus		P. uterobilateralis	Liberia	metacercariae	1985	1980	crab tissue			8			individual count			1			Gundeh Creek
95	Sachs_1985c	crabs	Liberonautes latidactylus		P. uterobilateralis	Liberia	metacercariae	1985	1980	crab tissue			5			individual count			1			Gundeh Creek
96	Sachs_1985c	crabs	Liberonautes latidactylus		P. uterobilateralis	Liberia	metacercariae	1985	1980	crab tissue			6			individual count			1			Gundeh Creek
97	Sachs_1985c	crabs	Liberonautes latidactylus		P. uterobilateralis	Liberia	metacercariae	1985	1980	crab tissue			1			individual count			1			Zulu Hill
98	Sachs_1985c	crabs	Liberonautes latidactylus		P. uterobilateralis	Liberia	metacercariae	1985	1980	crab tissue			1			individual count			1			Weakorlu Creek
99	Sachs_1985c	crabs	Liberonautes latidactylus		P. uterobilateralis	Liberia	metacercariae	1985	1980	crab tissue			2			individual count			1			St Paul Pump Station
100	Sachs_1985c	crabs	Liberonautes latidactylus		P. uterobilateralis	Liberia	metacercariae	1985	1980	crab tissue			2			individual count			1			Gundeh Creek
101	Sachs_1985c	crabs	Liberonautes latidactylus		P. uterobilateralis	Liberia	metacercariae	1985	1980	crab tissue			1			individual count			1			Weakorlu Creek
102	Sachs_1985c	crabs	Liberonautes latidactylus		P. uterobilateralis	Liberia	metacercariae	1985	1980	crab tissue			73			individual count			1			Bopalee Creek
103	Sachs_1985c	crabs	Liberonautes latidactylus		P. uterobilateralis	Liberia	metacercariae	1985	1980	crab tissue			1			individual count			1			Weadea Creek
104	Sachs_1985c	crabs	Liberonautes latidactylus		P. uterobilateralis	Liberia	metacercariae	1985	1980	crab tissue			1			individual count			1			Mazehn Creek
105	Sachs_1985c	crabs	Liberonautes latidactylus		P. uterobilateralis	Liberia	metacercariae	1985	1980	crab tissue			1			individual count			1			Mazehn Creek
106	Sachs_1985c	crabs	Liberonautes latidactylus		P. uterobilateralis	Liberia	metacercariae	1985	1980	crab tissue			3			individual count			1			Gundeh Creek
107	Sachs_1985c	crabs	Liberonautes latidactylus		P. uterobilateralis	Liberia	metacercariae	1985	1980	crab tissue			6			individual count			1			Gundeh Creek
108	Sachs_1985c	crabs	Liberonautes latidactylus		P. uterobilateralis	Liberia	metacercariae	1985	1980	crab tissue			11			individual count			1			Gundeh Creek
109	Sachs_1985c	crabs	Liberonautes latidactylus		P. uterobilateralis	Liberia	metacercariae	1985	1980	crab tissue			1			individual count			1			Gundeh Creek
110	Sachs_1985c	crabs	Liberonautes latidactylus		P. uterobilateralis	Liberia	metacercariae	1985	1980	crab tissue			2			individual count			1			Gundeh Creek
111	Sachs_1985c	crabs	Liberonautes latidactylus		P. uterobilateralis	Liberia	metacercariae	1985	1980	crab tissue			1			individual count			1			Gundeh Creek
112	Sachs_1985c	crabs	Liberonautes latidactylus		P. uterobilateralis	Liberia	metacercariae	1985	1980	crab tissue			5			individual count			1			Gundeh Creek
113	Sachs_1985c	crabs	Liberonautes latidactylus		P. uterobilateralis	Liberia	metacercariae	1985	1980	crab tissue			9			individual count			1			Gundeh Creek
114	Sachs_1985c	crabs	Liberonautes latidactylus		P. uterobilateralis	Liberia	metacercariae	1985	1980	crab tissue			4			individual count			1			Gundeh Creek
115	Sachs_1985c	crabs	Liberonautes latidactylus		P. uterobilateralis	Liberia	metacercariae	1985	1980	crab tissue			48			individual count			1			Gundeh Creek
116	Sachs_1985c	crabs	Liberonautes latidactylus		P. uterobilateralis	Liberia	metacercariae	1985	1980	crab tissue			18			individual count			1			Kponkporlor Creek
117	Sachs_1985c	crabs	Liberonautes latidactylus		P. uterobilateralis	Liberia	metacercariae	1985	1980	crab tissue			2			individual count			1			Kponkporlor Creek
118	Sachs_1985c	crabs	Liberonautes latidactylus		P. uterobilateralis	Liberia	metacercariae	1985	1980	crab tissue			10			individual count			1			Kponkporlor Creek
119	Sachs_1985c	crabs	Liberonautes latidactylus		P. uterobilateralis	Liberia	metacercariae	1985	1980	crab tissue			2			individual count			1			Kponkporlor Creek
120	Sachs_1985c	crabs	Liberonautes latidactylus		P. uterobilateralis	Liberia	metacercariae	1985	1980	crab tissue		14.4	503			added average			35												duplicate of S and C 1990b
121	Sachs_1985d	mammals	Civettictis civetta	Feliformia	P. uterobilateralis	Liberia	adult worms	1985	1980	stool		17				added average			2	5		Firestone Rd, Rubber Plantation, div nr 26/27								add	2 civets infected, 1 had 22 adult fluke the other 12
122	Sachs_Cumberlidge_1990b	crabs	Liberonautes latidactylus		P. uterobilateralis	Liberia	metacercariae	1985	1980	crab tissue		14.34	502			average			35	60										add
123	Sachs_Cumberlidge_1989	crabs	Liberonautes latidactylus		P. uterobilateralis	Liberia	metacercariae	1988	1980	crab tissue		590				total			15	20										add
124	Sachs_Cumberlidge_1990b	crabs	Liberonautes latidactylus		P. uterobilateralis	Liberia	metacercariae	1985	1980	crab tissue		15.96	399			average			25	60										add
125	Sachs_Cumberlidge_1990c	crabs	Liberonautes latidactylus nanoides		P. uterobilateralis	Liberia	metacercariae	1988, 1989	1980	crab tissue		1	4			average			4	763										add
126	Sachs_Cumberlidge_1991c	crabs	Liberonautes chaperi		P. uterobilateralis	Liberia	metacercariae	1990	1990	crab tissue		2	4			individual count			1	40										add
127	Sachs_etal_1983	crabs	Sudanonautes africanus		P. uterobilateralis	Gabon	metacercariae	1981	1980	crab tissue			4			individual count			1										70
128	Sachs_etal_1983	crabs	Sudanonautes africanus		P. uterobilateralis	Gabon	metacercariae	1981	1980	crab tissue			2			individual count			1										50
129	Sachs_etal_1983	crabs	Sudanonautes africanus		P. uterobilateralis	Gabon	metacercariae	1981	1980	crab tissue			93			individual count			1										115
130	Sachs_etal_1983	crabs	Sudanonautes africanus		P. uterobilateralis	Gabon	metacercariae	1981	1980	crab tissue			1			individual count			1										63m
131	Sachs_etal_1983	crabs	Sudanonautes africanus		P. uterobilateralis	Gabon	metacercariae	1981	1980	crab tissue			2			individual count			1										98
132	Sachs_etal_1983	crabs	Sudanonautes aubryi		P. uterobilateralis	Gabon	metacercariae	1981	1980	crab tissue			4			individual count			1										50
133	Sachs_etal_1983	crabs	Sudanonautes aubryi		P. uterobilateralis	Gabon	metacercariae	1981	1980	crab tissue			2			individual count			1										55
134	Sachs_etal_1983	crabs	Sudanonautes aubryi		P. uterobilateralis	Gabon	metacercariae	1981	1980	crab tissue			1			individual count			1										40
135	Sachs_etal_1983	crabs	Sudanonautes aubryi		P. uterobilateralis	Gabon	metacercariae	1981	1980	crab tissue			5			individual count			1										39
136	Sachs_etal_1983	crabs	Sudanonautes africanus		P. uterobilateralis	Gabon	metacercariae	1981	1980	crab tissue		20.4				added average			5	60										add
137	Sachs_etal_1983	crabs	Sudanonautes aubryi		P. uterobilateralis	Gabon	metacercariae	1981	1980	crab tissue		3				added average			4	27										add
138	Sachs_etal_1986	humans			P. uterobilateralis	Liberia	eggs	1983	1980	1ml sputum		0		5		average- no of eggs per 1ml sputum; no eggs per 1g stool	individual patient, no sputum		1												patient 1
139	Sachs_etal_1986	humans			P. uterobilateralis	Liberia	eggs	1983	1980	1ml sputum		0		1		average- no of eggs per 1ml sputum; no eggs per 1g stool	individual patient, no sputum		1												patient 2
140	Sachs_etal_1986	humans			P. uterobilateralis	Liberia	eggs	1983	1980	1ml sputum		1270	6350	1		average- no of eggs per 1ml sputum; no eggs per 1g stool	individual patient		1												patient 3
141	Sachs_etal_1986	humans			P. uterobilateralis	Liberia	eggs	1983	1980	1ml sputum		81	405	1		average- no of eggs per 1ml sputum; no eggs per 1g stool	individual patient		1												patient 4
142	Sachs_etal_1986	humans			P. uterobilateralis	Liberia	eggs	1983	1980	1ml sputum		1000	5000	16		average- no of eggs per 1ml sputum; no eggs per 1g stool	individual patient		1												patient 5
143	Sachs_etal_1986	humans			P. uterobilateralis	Liberia	eggs	1983	1980	1ml sputum		14	70	4		average- no of eggs per 1ml sputum; no eggs per 1g stool	individual patient		1												patient 6
144	Sachs_etal_1986	humans			P. uterobilateralis	Liberia	eggs	1983	1980	1ml sputum		111	555	11		average- no of eggs per 1ml sputum; no eggs per 1g stool	individual patient		1												patient 7
145	Sachs_etal_1986	humans			P. uterobilateralis	Liberia	eggs	1983	1980	1ml sputum		2	10	1		average- no of eggs per 1ml sputum; no eggs per 1g stool	individual patient		1												patient 8
146	Sachs_etal_1986	humans			P. uterobilateralis	Liberia	eggs	1983	1980	1ml sputum		183	915	0		average- no of eggs per 1ml sputum; no eggs per 1g stool	individual patient		1												patient 9
147	Sachs_etal_1986	humans			P. uterobilateralis	Liberia	eggs	1983	1980	sputum		295.7	1900.7	4.4		added average	added in 2 null counts- div by 7		9	127										add	patient 9
148	Udonsi_1987	humans			P. uterobilateralis	Nigeria	eggs	1983-1985	1980	5ml sputum						av by intensity class			39	311		Ndi Oji	20	16	3	0	0
149	Udonsi_1987	humans			P. uterobilateralis	Nigeria	eggs	1983-1985	1980	5ml sputum						av by intensity class			46	316		Ndi Emene	17	12	10	7	0
150	Udonsi_1987	humans			P. uterobilateralis	Nigeria	eggs	1983-1985	1980	5ml sputum						av by intensity class			55	332		Ameke	18	12	16	6	3
151	Udonsi_1987	humans			P. uterobilateralis	Nigeria	eggs	1983-1985	1980	5ml sputum						av by intensity class			63	342		Ozu	28	12	15	8	0
152	Udonsi_1987	humans			P. uterobilateralis	Nigeria	eggs	1983-1985	1980	5ml sputum						av by intensity class			66	338		Isiugwu	25	18	12	10	1
153	Udonsi_1987	humans			P. uterobilateralis	Nigeria	eggs	1983-1985	1980	5ml sputum						av by intensity class			63	334		Ihenta	25	20	12	4	2
154	Udonsi_1987	humans			P. uterobilateralis	Nigeria	eggs	1983-1985	1980	5ml sputum						OVERALL, by intensity class	3 sputum samples per subject (5ml each)		332	1973	67.2% low (<50 e/5), 20.5% medium (51-100 e/5),. 12.3% high intensity (101+ e/5)	total	133	90	68	35	6			observ	3 5ml sputum samples per subject
155	Udonsi_1989	humans			P. uterobilateralis	Nigeria	eggs	1985	1980	5ml sputum; EPG stool		150		85	10	average by age class	same data as Udonsi 1887 but by age		118	604								0-14yrs			same data as Udonsi 1887 but by age
156	Udonsi_1989	humans			P. uterobilateralis	Nigeria	eggs	1985	1980	5ml sputum; EPG stool		215		120	20	average by age class	same data as Udonsi 1887 but by age		131	565								15-29yr			same data as Udonsi 1887 but by age
157	Udonsi_1989	humans			P. uterobilateralis	Nigeria	eggs	1985	1980	5ml sputum; EPG stool		185		98	18	average by age class	same data as Udonsi 1887 but by age		68	487								30-44yrs			same data as Udonsi 1887 but by age
158	Udonsi_1989	humans			P. uterobilateralis	Nigeria	eggs	1985	1980	5ml sputum; EPG stool		140		58	15	average by age class	same data as Udonsi 1887 but by age		15	317								45+			same data as Udonsi 1887 but by age
159	Udonsi_1989	humans			P. uterobilateralis	Nigeria	eggs	1985	1980	5ml sputum; EPG stool		138			15	added average	nb same data as Udonsi 1889, but showing intensity overall, and by age		332	1973								45+		add	same data as Udonsi 1887 but by age (subset of 332 patients)
160	Umoh_Useh_2009	humans			P. uterobilateralis	Nigeria	eggs	2006	2000	5ml sputum		52			7	average by age class			3	39								1-10yrs
161	Umoh_Useh_2009	humans			P. uterobilateralis	Nigeria	eggs	2006	2000	5ml sputum		474			300	average by age class			4	74								11-20yrs
162	Umoh_Useh_2009	humans			P. uterobilateralis	Nigeria	eggs	2006	2000	5ml sputum		167			46	average by age class			3	78								21-30yrs
163	Umoh_Useh_2009	humans			P. uterobilateralis	Nigeria	eggs	2006	2000	5ml sputum		90			46	average by age class			2	67								31-40yrs
164	Umoh_Useh_2009	humans			P. uterobilateralis	Nigeria	eggs	2006	2000	5ml sputum		148			0	average by age class			1	45								41-50yrs
165	Umoh_Useh_2009	humans			P. uterobilateralis	Nigeria	eggs	2006	2000	5ml sputum		0				average by age class			0	8								50+
166	Umoh_Useh_2009	humans			P. uterobilateralis	Nigeria	eggs	2006	2000	5ml sputum	47-903	222			129	overall	RANGE OVERALL- not calc by averages in table- in paper		13	311										add	RANGE OVERALL- not calc by averages in table- in paper
167	Uttah_2012	humans			P. uterobilateralis	Nigeria	eggs	2011	2010	sputum						av by intensity class	volume sputum not given		15	118		Igwun Basin	8	4	2	1	0
168	Uttah_2012	humans			P. uterobilateralis	Nigeria	eggs	2011	2010	sputum						av by intensity class	volume sputum not given		14	93		Iduma Basin	6	5	1	1	1
169	Uttah_2012	humans			P. uterobilateralis	Nigeria	eggs	2011	2010	sputum						av by intensity class	volume sputum not given		15	86		Imo river (Umulolo)	9	3	2	1	0
170	Uttah_2012	humans			P. uterobilateralis	Nigeria	eggs	2011	2010	sputum						av by intensity class	volume sputum not given		13	127		Imo river (Oyigbo)	4	3	2	2	2
171	Uttah_2012	humans			P. uterobilateralis	Nigeria	eggs	2011	2010	sputum						av by intensity class	volume sputum not given		11	109		Imo river (Choba)	5	5	1	0	0
172	Uttah_2012	humans			P. uterobilateralis	Nigeria	eggs	2011	2010	sputum						av by intensity class	volume sputum not given		12	71		Imo river (Ogbakiri)	5	3	2	1	1
173	Uttah_2012	humans			P. uterobilateralis	Nigeria	eggs	2011	2010	sputum		83				overall	overal intensity- 83- from paper		80	604	46.3% low (1-50 e/5), 28.8% moderate (51-100 e/5), 23.8% high (101+ e/5)	Total	37	23	10	6	4			observ	overal intensity- 83- from paper
174	Voelker_1973	crabs	Liberonautes latidactylus		P. uterobilateralis	Liberia	metacercariae	1971	1970	crab tissue	1-253					range only			1												Joris?
175	Voelker_Nwokolo_1973	crabs	Sudanonautes africanus		P. uterobilateralis	Nigeria	metacercariae	1973-1975	1970	crab tissue	3-610	122				average of 20	average of 20 crabs with heaviest infection- not all 45		20	45		Ezinachi							45-101 average- 20 crabs		estim from 20 crabs diameter carapace 45-101 mm
176	Voelker_Nwokolo_1973	crabs	Sudanonautes aubryi		P. uterobilateralis	Nigeria	metacercariae	1973-1975	1970	crab tissue	4-518	84				average of 25 crabs with heaviest infection- not all 45	average of 25 crabs with heaviest infection- not all 45		25	45		Ezinachi							26-63 average 20 crabs		estim from 25 crabs diameter carapace 26-63 mm
177	Okeahialam_etal_2020	humans			Paragonimus sp.	Nigeria	eggs	2017	2010	5ml sputum		100	500			adjusted to 5ml sputum	100 eggs in 1 ml sputum		1											add	The microbiologist in the team says he did not ,measure the size of the ova but the the density was 100 eggs per ml of digested sputum, which will amount to 500 eggs per 5 ml of digested sputum.
178	Ripert_etal_1981	crabs	Sudanonautes africanus		P. africanus	Cameroon	metacercariae	1979	1970	crab tissue			20			individual count	crab w mixed infection- total 1=Pa, total 2= Pu		1	6
179	Voelker_Sachs_1977a	crabs	Sudanonautes africanus		P. africanus	Cameroon	metacercariae	1975	1970	crab tissue			5			individual count	crab w mixed infection- total 1=Pa, total 2= Pu	crab 1	1										23		table 1
180	Voelker_Sachs_1977a	crabs	Sudanonautes africanus		P. africanus	Cameroon	metacercariae	1975	1970	crab tissue			8			individual count	crab w mixed infection- total 1=Pa, total 2= Pu	crab 2	1										25		table 1
181	Voelker_Sachs_1977a	crabs	Sudanonautes africanus		P. africanus	Cameroon	metacercariae	1975	1970	crab tissue			15			individual count	crab w mixed infection- total 1=Pa, total 2= Pu	crab 3	1										29		table 1
182	Voelker_Sachs_1977a	crabs	Sudanonautes africanus		P. africanus	Cameroon	metacercariae	1975	1970	crab tissue			48			individual count	crab w mixed infection- total 1=Pa, total 2= Pu	crab 4	1										35		table 1
183	Voelker_Sachs_1977a	crabs	Sudanonautes africanus		P. africanus	Cameroon	metacercariae	1975	1970	crab tissue			43			individual count	crab w mixed infection- total 1=Pa, total 2= Pu	crab 5	1										44		table 1
184	Voelker_Sachs_1977a	crabs	Sudanonautes africanus		P. africanus	Cameroon	metacercariae	1975	1970	crab tissue			304			individual count	crab w mixed infection- total 1=Pa, total 2= Pu	crab 6	1										44		table 1
185	Voelker_Sachs_1977a	crabs	Sudanonautes africanus		P. africanus	Cameroon	metacercariae	1975	1970	crab tissue			76			individual count	crab w mixed infection- total 1=Pa, total 2= Pu	crab 7	1										51		table 1
186	Voelker_Sachs_1977a	crabs	Sudanonautes africanus		P. africanus	Cameroon	metacercariae	1975	1970	crab tissue			43			individual count	crab w mixed infection- total 1=Pa, total 2= Pu	crab 8	1										51		table 1
187	Voelker_Sachs_1977a	crabs	Sudanonautes africanus		P. africanus	Cameroon	metacercariae	1975	1970	crab tissue			431			individual count	crab w mixed infection- total 1=Pa, total 2= Pu	crab 9	1										73		table 1
188	Voelker_Sachs_1977a	crabs	Sudanonautes africanus		P. africanus	Cameroon	metacercariae	1975	1970	crab tissue			701			individual count	crab w mixed infection- total 1=Pa, total 2= Pu	crab 10	1										82		table 1
189	Voelker_Sachs_1977a	crabs	Sudanonautes africanus		P. africanus	Cameroon	metacercariae	1975	1970	crab tissue			391			individual count	crab w mixed infection- total 1=Pa, total 2= Pu	crab 11	1										88		table 1
190	Voelker_Sachs_1977a	crabs	Sudanonautes africanus		P. africanus	Cameroon	metacercariae	1975	1970	crab tissue			190			individual count	crab w mixed infection- total 1=Pa, total 2= Pu	crab 12	1										96		table 1
191	Voelker_Sachs_1977a	crabs	Sudanonautes africanus		P. uterobilateralis	Cameroon	metacercariae	1975	1970	crab tissue			1			individual count	crab w mixed infection- total 1=Pa, total 2= Pu	crab 1	1
192	Voelker_Sachs_1977a	crabs	Sudanonautes africanus		P. uterobilateralis	Cameroon	metacercariae	1975	1970	crab tissue			1			individual count	crab w mixed infection- total 1=Pa, total 2= Pu	crab 2	1
193	Voelker_Sachs_1977a	crabs	Sudanonautes africanus		P. uterobilateralis	Cameroon	metacercariae	1975	1970	crab tissue			1			individual count	crab w mixed infection- total 1=Pa, total 2= Pu	crab 3	1
194	Voelker_Sachs_1977a	crabs	Sudanonautes africanus		P. uterobilateralis	Cameroon	metacercariae	1975	1970	crab tissue			21			individual count	crab w mixed infection- total 1=Pa, total 2= Pu	crab 4	1
195	Voelker_Sachs_1977a	crabs	Sudanonautes africanus		P. uterobilateralis	Cameroon	metacercariae	1975	1970	crab tissue			1			individual count	crab w mixed infection- total 1=Pa, total 2= Pu	crab 5	1
196	Voelker_Sachs_1977a	crabs	Sudanonautes africanus		P. uterobilateralis	Cameroon	metacercariae	1975	1970	crab tissue			15			individual count	crab w mixed infection- total 1=Pa, total 2= Pu	crab 6	1
197	Voelker_Sachs_1977a	crabs	Sudanonautes africanus		P. uterobilateralis	Cameroon	metacercariae	1975	1970	crab tissue			6			individual count	crab w mixed infection- total 1=Pa, total 2= Pu	crab 7	1
198	Voelker_Sachs_1977a	crabs	Sudanonautes africanus		P. uterobilateralis	Cameroon	metacercariae	1975	1970	crab tissue			2			individual count	crab w mixed infection- total 1=Pa, total 2= Pu	crab 8	1
199	Voelker_Sachs_1977a	crabs	Sudanonautes africanus		P. uterobilateralis	Cameroon	metacercariae	1975	1970	crab tissue			1			individual count	crab w mixed infection- total 1=Pa, total 2= Pu	crab 9	1
200	Voelker_Sachs_1977a	crabs	Sudanonautes africanus		P. uterobilateralis	Cameroon	metacercariae	1975	1970	crab tissue			2			individual count	crab w mixed infection- total 1=Pa, total 2= Pu	crab 10	1
201	Voelker_Sachs_1977a	crabs	Sudanonautes africanus		P. uterobilateralis	Cameroon	metacercariae	1975	1970	crab tissue			14			individual count	crab w mixed infection- total 1=Pa, total 2= Pu	crab 11	1
202	Voelker_Sachs_1977a	crabs	Sudanonautes africanus		P. uterobilateralis	Cameroon	metacercariae	1975	1970	crab tissue		6.2				added average	average of same 12 crabs w mixed PA Pu infection- for Pu average		12											add
203	Voelker_Sachs_1977a	crabs	Sudanonautes africanus		P. uterobilateralis	Cameroon	metacercariae	1975	1970	crab tissue			9			individual count	crab w mixed infection- total 1=Pa, total 2= Pu	crab 12	1
204	Voelker_Sachs_1977a	crabs	Sudanonautes africanus		P. africanus	Cameroon	metacercariae	1975	1970	crab tissue		187.9				added average	average of same 12 crabs w mixed PA Pu infection- for Pa average		12											add
205	Voelker_Sachs_1977a	crabs	Sudanonautes africanus			Cameroon	metacercariae	1975	1970	crab tissue		0	0				repeated row		0	9		Bamenda
206	Voelker_Sachs_1977a	crabs	Sudanonautes pelli			Cameroon	metacercariae	1975	1970	crab tissue		0	0				repeated row		0	34		Bamenda
207	Voelker_Sachs_1977a	crabs	Sudanonautes pelli		P. africanus	Cameroon	metacercariae	1975	1970	crab tissue		24.25	97			1 infected Pa, 1 with Pa and Pu, 2 with Pu	repeated row		4	32		Kembong
208	Voelker_Sachs_1977a	crabs	Sudanonautes pelli		P. uterobilateralis	Cameroon	metacercariae	1975	1970	crab tissue		0.75	3				repeated row		4	32		Kembong
209	Voelker_Sachs_1977a	crabs	Sudanonautes aubryi		P. uterobilateralis	Cameroon	metacercariae	1975	1970	crab tissue		3.75	15			4 infected w Pu	repeated row		4	7		Kembong
210	Voelker_Sachs_1977a	crabs	Sudanonautes africanus		P. africanus	Cameroon	metacercariae	1975	1970	crab tissue		9.5	19			1 infected Pa, 1 with Pu	repeated row		2	9		Kembong
211	Voelker_Sachs_1977a	crabs	Sudanonautes africanus		P. uterobilateralis	Cameroon	metacercariae	1975	1970	crab tissue		1.5	3				repeated row		2	9		Kembong
212	Voelker_Sachs_1977a	crabs	Sudanonautes aubryi		P. africanus	Cameroon	metacercariae	1975	1970	crab tissue		3.8	19			1 infected Pa, 4 infected w Pu	repeated row		5	9		Supe
213	Voelker_Sachs_1977a	crabs	Sudanonautes aubryi		P. uterobilateralis	Cameroon	metacercariae	1975	1970	crab tissue		3.8	19				repeated row		5	9		Supe
214	Voelker_Sachs_1977a	crabs	Sudanonautes africanus		P. africanus	Cameroon	metacercariae	1975	1970	crab tissue		1.85714	26			2 infected Pa, 4 with Pa and Pu, 8 with Pu	repeated row		14	21		Supe
215	Voelker_Sachs_1977a	crabs	Sudanonautes africanus		P. uterobilateralis	Cameroon	metacercariae	1975	1970	crab tissue		2.5	35				repeated row		14	21		Supe
216	Voelker_Sachs_1977a	crabs	Sudanonautes africanus		P. africanus	Cameroon	metacercariae	1975	1970	crab tissue		100.7	9063			78 infected Pa, 12 with Pa and Pu	repeated row		90	90		Brutu (Mejek creek)
217	Voelker_Sachs_1977a	crabs	Sudanonautes africanus		P. uterobilateralis	Cameroon	metacercariae	1975	1970	crab tissue		0.822222	74				repeated row		90	90		Brutu (Mejek creek)
218	Voelker_Sachs_1977a	crabs	Sudanonautes africanus		P. africanus	Cameroon	metacercariae	1975	1970	crab tissue		37.3524				added average for table 2	subset of all crabs- mixed infection sites only		89	129										add
219	Voelker_Sachs_1977a	crabs	Sudanonautes africanus		P. uterobilateralis	Cameroon	metacercariae	1975	1970	crab tissue		1.60741				added average for table 3	subset of all crabs- mixed infection sites only		17	129										add
220	Voelker_Sachs_1977a	crabs	Sudanonautes aubryi		P. africanus	Cameroon	metacercariae	1975	1970	crab tissue		3.8				added average for table 4	subset of all crabs- mixed infection sites only		1	16										add
221	Voelker_Sachs_1977a	crabs	Sudanonautes aubryi		P. uterobilateralis	Cameroon	metacercariae	1975	1970	crab tissue		3.775				added average for table 5	subset of all crabs- mixed infection sites only		8	16										add
222	Voelker_Sachs_1977a	crabs	Sudanonautes pelli		P. africanus	Cameroon	metacercariae	1975	1970	crab tissue		24.25				added average for table 6	subset of all crabs- mixed infection sites only		1	66										add
223	Voelker_Sachs_1977a	crabs	Sudanonautes pelli		P. uterobilateralis	Cameroon	metacercariae	1975	1970	crab tissue		0.75				added average for table 7	subset of all crabs- mixed infection sites only		2	66										add	tot plus neg ones from Bamenda
224	Okoro_etal_2013	humans			Paragonimus sp.	Nigeria	eggs	2011	2010	5ml sputum							intensity classes not comparable to other studies- gen also divied by age		587	3600	12.12%- 16 of 720 had <40 eggs in sputum, 86.36%- 114, 40-79 eggs, 1.52% - 2 had over 79 eggs, highest intensity in 9-11 year olds, declined in 20+ year olds									observ

## Sheet: S3_metadata
columns	names	notes
1	rec	record row number
2	ref_short	unique reference code- used in all tables
3	host_cat	category of host, ie mammals, humans or crabs
4	host_species	species of host (crabs or mammals)
5	mammal_host_order	host order for mammals
6	species
7	country
8	stage
9	year
10	decade
11	sample	sample eg 5ml sputum (e/5g)
12	range.EGG_COUNT	range for egg count, if reported
13	av_eggs_sputum	average count of eggs in sputum
14	tot
15	stool.EPG	average count of epg stool
16	sd
17	count_qualifier	any qualifier to count- eg an aggregated count or individual count
18	additional_count_qual	contextual notes for count qualifier
19	sample_notes	notes for sample
20	tot_inf	total of infected individuals
21	tot_surveyed	total number of individuals in study
22	observ_by_cat	semi-structured observations for papers where intensity only reported by category (eg 0-50 e/5, 41-100 e/5g etc) and prportions for each category
23	site
24	1.5	values for intensity where reported by category for 0-50 e/5g
25	51.1	values for intensity where reported by category for 51-100 e/5g
26	101.15	values for intensity where reported by category for 101-150 e/5g
27	151.2	values for intensity where reported by category for 151-200 e/5g
28	AGE	age category - where intensity categorised by age group
29	crab_size.mm	crab caraapce size in mm where reported as shown to affect intenity values in crab hosts
30	for_analysis	to include in analysis
31	notes	general notes
