# Supplementary material for: Endemicity of Paragonimus and paragonimiasis in Sub-Saharan Africa: A systematic review and mapping reveals stability of transmission in endemic foci for a multi-host parasite system
Source: PLoS Negl Trop Dis. 2021 Feb 5;15(2):e0009120. doi: 10.1371/journal.pntd.0009120 (PMC7891758; doi:10.1371/journal.pntd.0009120)
Supplement: S4 Table — (XLSX) [file pntd.0009120.s005.xlsx]

## Sheet: S4_table
rec	ref_short	stage	country	species	host_cat	host_species/cat	sample	no_hosts	no_measured	length_diam-um	width-um	R-LMin	R-LMax	R-WMin	R-WMax	sd-L(+/-)	sd-W(+/-)	other_meas	other-cat	sample_prep	sample_prep/notes	count/meas_qual	wm_inc	qual_notes	host_details	note
1	Aka_etal_2008b	egg	Cote d'Ivoire	Paragonimus sp.	human		stool	1	1	115	75											individual count	Y
2	Aka_etal_2008b	egg	Cote d'Ivoire	Paragonimus sp.	human		stool	1	1	113	70											individual count	Y
3	Aka_etal_2008b	egg	Cote d'Ivoire	Paragonimus sp.	human		stool	1	1	110	73											individual count	Y
4	Aka_etal_2008b	egg	Cote d'Ivoire	Paragonimus sp.	human		stool	1	1	105	78											individual count	Y
5	Aka_etal_2008b	egg	Cote d'Ivoire	Paragonimus sp.	human		stool	1	1	102	74											individual count	Y
6	Aka_etal_2008b	egg	Cote d'Ivoire	Paragonimus sp.	human		stool	1	1	106	72											individual count	Y
7	Aka_etal_2008b	egg	Cote d'Ivoire	Paragonimus sp.	human		stool	1	1	104	68											individual count	Y
8	Aka_etal_2008b	egg	Cote d'Ivoire	Paragonimus sp.	human		stool	1	1	93	57											individual count	Y
9	Aka_etal_2008b	egg	Cote d'Ivoire	Paragonimus sp.	human		stool	1	1	85	62											individual count	Y
10	Aka_etal_2008b	egg	Cote d'Ivoire	Paragonimus sp.	human		stool	1	1	86	57											individual count	Y
11	Aka_etal_2008b	egg	Cote d'Ivoire	Paragonimus sp.	human		sputum	1	1	93	61											individual count	Y
12	Aka_etal_2008b	egg	Cote d'Ivoire	Paragonimus sp.	human		sputum	1	1	84	55											individual count	Y
16	Aka_etal_2009	egg	Cote d'Ivoire	Paragonimus sp.	human		stool	1	1	84	62											individual count	Y
17	Aka_etal_2009	egg	Cote d'Ivoire	Paragonimus sp.	human		stool	1	1	86	61											individual count	Y
18	Aka_etal_2009	egg	Cote d'Ivoire	Paragonimus sp.	human		stool	1	1	59	40											individual count	Y
19	Aka_etal_2009	egg	Cote d'Ivoire	Paragonimus sp.	human		stool	1	1	100	51											individual count	Y
20	Aka_etal_2009	egg	Cote d'Ivoire	Paragonimus sp.	human		stool	1	1	102	53											individual count	Y
21	Aka_etal_2009	egg	Cote d'Ivoire	Paragonimus sp.	human		stool	1	1	104	56											individual count	Y
22	Aka_etal_2009	egg	Cote d'Ivoire	Paragonimus sp.	human		stool	1	1	75	39											individual count	Y
23	Aka_etal_2009	egg	Cote d'Ivoire	Paragonimus sp.	human		stool	1	1	80	40											individual count	Y
24	Aka_etal_2009	egg	Cote d'Ivoire	Paragonimus sp.	human		stool	1	1	78	37											individual count	Y
25	Aka_etal_2009	egg	Cote d'Ivoire	Paragonimus sp.	human		stool	1	1	76	38											individual count	Y
26	Aka_etal_2009	egg	Cote d'Ivoire	Paragonimus sp.	human		sputum	1	1	81	37											individual count	Y
27	Aka_etal_2009	egg	Cote d'Ivoire	Paragonimus sp.	human		sputum	1	1	80	38											individual count	Y
28	Aka_etal_2009	egg	Cote d'Ivoire	Paragonimus sp.	human		sputum	1	1	79	40											individual count	Y
29	Aka_etal_2009	egg	Cote d'Ivoire	Paragonimus sp.	human		sputum	1	1	77	30											individual count	Y
30	Aka_etal_2009	egg	Cote d'Ivoire	Paragonimus sp.	human		stool	1	1	105	70											individual count	Y
31	Aka_etal_2009	egg	Cote d'Ivoire	Paragonimus sp.	human		stool	1	1	110	80											individual count	Y
36	Aka_etal_2008b	egg	Cote d'Ivoire	Paragonimus sp.	mammal	Civettica civetta	stool	1	32	91	56	57.5	109.6	41.4	61.6	9.7	3.3					average/range	Y	average/range from 32 eggs	civet 1	average/range from 32 eggs (presume standardised to min no collected)
37	Aka_etal_2008b	egg	Cote d'Ivoire	Paragonimus sp.	mammal	Civettica civetta	stool	1	32	89.3	55.2	59.9	100.8	38	61.2	10.1	5.1					average/range	Y	average/range from 32 eggs	civet 2	also in Aka_etal_2008d
38	Aka_etal_2008b	egg	Cote d'Ivoire	Paragonimus sp.	mammal	Civettica civetta	stool	1	32	90.3	57	74.1	103.9	53.5	61.9	6.1	2.1					average/range	Y	average/range from 32 eggs	civet 3	also in Aka_etal_2008d
39	Aka_etal_2008b	egg	Cote d'Ivoire	Paragonimus sp.	mammal	Crossarchus obscurus	stool	1	32	98.8	61.7	86.7	112.2	54	68	6.7	3.6					average/range	Y	average/range from 32 eggs		also in Aka_etal_2008d
41	Aka_etal_2018	egg	Cote d'Ivoire	Paragonimus sp.	human		stool	1	10	107.8	68.4											average	Y	average 10 eggs		also in Sanogho_2017
42	Aka_etal_2018	egg	Cote d'Ivoire	Paragonimus sp.	human		stool	1	10	108.1	62.2											average	Y	average 10 eggs		also in Sanogho_2017
43	Aka_etal_2018	egg	Cote d'Ivoire	Paragonimus sp.	human		stool	1	10	112.6	72.3											average	Y			also in Sanogho_2017
44	Aka_etal_2018	metacercariae	Cote d'Ivoire	Paragonimus sp.	crab	Potamonautes; Liberonautes	metacercariae from crab tissue	1	10	660												average	y	average 10 metacercariae	pl crab1	I think measure is slight overestimate- is actually 600
45	Sachs_etal_1986	egg	Liberia	P. uterobilateralis	human		stool	1	10	69.4	41.9											average	y
47	Sachs_etal_1986	egg	Liberia	P. uterobilateralis	human		stool	1	5	64.6	42.2											average	y
48	Sachs_etal_1986	egg	Liberia	P. uterobilateralis	human		sputum; stool	1	30	70.8	41.6											average	y
49	Sachs_etal_1986	egg	Liberia	P. uterobilateralis	human		sputum; stool	1	25	75.4	41.8											average	y
50	Sachs_etal_1986	egg	Liberia	P. uterobilateralis	human		sputum; stool	1	30	66.3	39.5											average	y
51	Sachs_etal_1986	egg	Liberia	P. uterobilateralis	human		sputum; stool	1	20	76.3	43.4											average	y
52	Sachs_etal_1986	egg	Liberia	P. uterobilateralis	human		sputum; stool	1	30	76.6	44.5											average	y
53	Sachs_etal_1986	egg	Liberia	P. uterobilateralis	human		sputum; stool	1	30	68.1	40.3											average	y
54	Sachs_etal_1986	egg	Liberia	P. uterobilateralis	human		sputum; stool	1	20	78.3	40.6											average	y
55	Sachs_Voelker_1982	egg	Liberia	P. uterobilateralis	human		sputum	1	100	70.3	43.8	62.1	78.5	39.2	45.8							average/range	y
56	Sachs_Voelker_1982	egg	Guinea	P. uterobilateralis	human		sputum	1	100	71.9	44.4	62.1	94.9	39.2	53.3							average/range	y
57	Sachs_Voelker_1982	egg	Liberia	P. uterobilateralis	human		sputum	1	100	64	40.3	54.4	76.8	35.2	44.8							average/range	y
58	Sachs_Voelker_1982	egg	Liberia	P. uterobilateralis	human		sputum	1	100	66.8	40	54.4	80	35.2	44.8							average/range	y
59	Sachs_Voelker_1982	egg	Nigeria	P. uterobilateralis	human		sputum	66	660	68.2	41	50	84	35.2	49							average	y	average from 66 patients	66 patients	also in Voelker_Nwokolo_1973
60	Sachs_Voelker_1982	egg	Nigeria	P. uterobilateralis	human		sputum	21	420	69.1	40	55.6	98.1	36	45.8							average	y	average from 21 patients	21 patients	also in Voelker and Sachs, 1974, unpublished
61	Sachs_Voelker_1982	egg	Cameroon	P. africanus	human		na	11	220	94.8	49.6	71.9	124.4	42	58.9							average	y	average from 11 patients	11 patients	assume eggs from sputum
62	Simarro_etal_1991	egg	Equatorial Guinea	P. africanus	human		sputum and stool	1	5	92.9	52.1	85.5	96.9	48.4	54.1							average	y
63	Arene_etal_1998	egg	Nigeria	P. uterobilateralis	human		sputum	108	na	64	38												no			no eggs measured not given, nor no of hosts (108 is total no infected)
64	Arene_etal_1999	metacercariae	Nigeria	P. uterobilateralis	crab	Sudanonautes africanus/aubryi/pelli	metacercariae from crab tissue	na	na	610												average	no	measurements from few metacercariae that were still cysted
65	Friant_etal_2015	egg	Nigeria	P. africanus	mammal	Cercocebus torquatus	stool	21	na	87.3	45.4					7.9	0.5						no			no hosts not given so tot no infected hosts reported here, no info on total eggs measured per host
66	Ibanga_Eyo_2001	egg	Nigeria	P. uterobilateralis	human		sputum	192	na	66	42	60	72	35	44								no			no hosts not given so tot no infected hosts reported here, no info on total eggs measured per host
67	Voelker_Nwokolo_1973	egg	Nigeria	P. uterobilateralis	human		sputum	66	660	68.2	41	50	84	35	49							average	Y	10 eggs per patient measured	66 patients	separate table of 7 series of measurements of egg size range also
68	Voelker_Nwokolo_1973	egg	Nigeria	P. africanus	human		sputum	na	60	92.6	50.5	77	110	42	59.5							average	Y
69	Voelker_Nwokolo_1973	egg	Nigeria	P. uterobilateralis	human		adult worms	8	80	67.8	39.4	56	79.2	36	43.2						eggs isolated from worms extracted from an abdominal cyst	average	Y	eggs from adult worm	8 worms from human host- extracted from an abdominal cyst	worms from human host- extracted from an abdominal cyst
70	Voelker_Nwokolo_1973	egg	Nigeria	P. uterobilateralis	human		adult worm	1	40	76.5	41	63	87	38.5	44						eggs from adult worm	average	Y		worm specimen no 2 from human
71	Voelker_Nwokolo_1973	metacercariae	Nigeria	P. uterobilateralis	crab	Sudanonautes africanus/aubryi	metacercariae (de-cysted) from crab tissue	na	20	862	293							80.4x104x80.5x111	oral sucker (Also is a measurement for acetabulum)		de-cysted	average	Y	metacercariae- decysted		intensity measurements for crabs: 1-610, avg 122 (20 S africanus), 4-518, avg 84 (25 S aubryi)
72	Voelker_Nwokolo_1973	metacercariae	Nigeria	P. uterobilateralis	crab	Sudanonautes africanus/aubryi	metacercariae from crab tissue	na	31	702		493	924					4-7	cyst wall			average	Y	metacercariae (cysted)		cysted matacercariae found v rarely. Free in muscles so has length and width rather than diameter
73	Voelker_Sachs_1977a	metacercariae	Cameroon	P. africanus	crab	Sudanonautes africanus/pelli/aubryi	metacercariae from crab tissue	na	70	468		420	540								many missing outer membrane	average	Y	metacercariae (cysted)
74	Voelker_Sachs_1977a	metacercariae	Nigeria; Cameroon	P. uterobilateralis	crab	Sudanonautes africanus/pelli/aubryi	metacercariae from crab tissue	na	70	640		400	924								most de-cysted	average	Y	metacercariae (cysted)
75	Sachs_etal_1983	egg	Gabon	P. uterobilateralis	mammal	Crossarchus obscurus	stool	1	20	72	41	67	78	37	44							average	Y			authors don't id conclusively based on egg size
76	VanAndel_etal_2011	egg	South Africa	Paragonimus sp.	mammal	dog	bronchial fluid	1	na	75	45												no
77	VanRensburg_etal_1987	egg	South Africa	Paragonimus sp.	mammal	dog	granuloma	1	na	100	50									preserved			no			no info on tot eggs other than "numerous"
78	Timsit_1978	egg	Cameroon	Paragonimus sp.	human		sputum	19	na	90.34	51.33	72	116	39	68								no	average, eggs from 19 patients	19 patients	no of eggs measured in total not given
79	Vuong_etal_1996	egg	Gabon	Paragonimus sp.	human		adult worms	1	14	99.5	58.2	88	112	53	67					preserved- histological section	adult worms recovered from bronchial cyst- histological section	average	y	eggs from adult worm	male	adult worms recovered from bronchial cyst, species noted as P westermani like, nb range values from cabaerte (not in main Vuong ref)
80	Voelker_Sachs_1985	egg	Gabon	P. uterobilateralis	mammal	cat	adult worms	1	100	71.6	45.5	65.4	78.5	42.5	49			1.58	ratio- length to width	preserved- 4% formalin	eggs in 4% formalin, eggs from adult worms recovered from lung cyst- experimentally infected cat	average	y	eggs from adult worm	experimentally infected cat, eggs from adult worms in lung cyst
81	Voelker_Sachs_1985	egg	Cameroon	P. africanus	mammal	cat	stool	1	100	96.5	49.6	81.7	108	42.5	55.6			1.94	ratio- length to width			average	y		cat from Cameroon	eggs from adult worm isolated from experimentally infected cat
82	Voelker_1973	egg	Liberia	P. uterobilateralis	mammal	cat	stool	1	20	64.4	41.2	57.6	72	37.8	46.8			23	diameter- operculum			average	y		katze no 2
83	Voelker_1973	egg	Liberia	P. uterobilateralis	mammal	cat	stool	1	20	70.8	41.8	64.8	77	39.6	43.2			21.5	diameter- operculum			average	y		katze no 1
84	Voelker_1973	egg	Liberia	P. uterobilateralis	mammal	cat	stool	1	20	71.8	40.1	61.2	82.8	36	46.8			22	diameter- operculum			average	y		katze no 1	diff cat from previous row?
85	Voelker_1973	egg	Liberia	P. uterobilateralis	mammal	Crossarchus obscurus	stool	1	20	70.4	42.1	64.8	75.6	39.6	46.8			20.9	diameter- operculum			average	y		Crossarchus no 3
86	Voelker_1973	egg	Liberia	P. uterobilateralis	mammal	Crossarchus obscurus	stool	1	20	68.4	43	63	75.6	39.6	44			20	diameter- operculum			average	y		Crossarchus no 5
87	Voelker_1973	egg	Liberia	P. uterobilateralis	mammal	Lophuromys	stool	1	20	66.5	41.4	61.2	72	39.6	43.2			19.5	diameter- operculum			average	y		Lophuromys no 313
88	Voelker_1973	egg	Liberia	P. uterobilateralis	mammal	Malacomys	stool	1	20	66	41	64.8	72	39.6	43.2			19.5	diameter- operculum			average	y		Malacomys no 414
89	Voelker_1973	egg	Liberia	P. uterobilateralis	mammal		stool	1	20	62.9	39	52.5	70	35	42.5			20.6	diameter- operculum			average	y		Albinoratte no 2
90	Voelker_1973	metacercariae	Liberia	P. uterobilateralis	crab	Liberonautes spp.	metacercariae (de-cysted) from crab tissue	na	7	858	336	757	1012	244	396					live	de-cysted	average	y	metacercariae- live and decysted		assume decysted as length and widths not diameters
91	Vogel_Crewe_1965	egg	Cameroon	P. africanus	human		sputum	1	120	84.2	48.8	73.6	104.7	48.8	50.9							average	y			table 1, nb stool samples also collected
92	Vogel_Crewe_1965	egg	Cameroon	P. africanus	human		sputum	1	120	93.4	48.6	82.1	105.3	42.5	56.1							average	y
93	Vogel_Crewe_1965	egg	Cameroon	P. africanus	human		sputum	1	120	93.8	49.5	87.7	104.7	45.3	53.8							average	y
94	Vogel_Crewe_1965	egg	Cameroon	P. africanus	human		sputum	1	120	95.2	48.7	82.1	113.2	42.5	56.6							average	y
95	Vogel_Crewe_1965	egg	Cameroon	P. africanus	human		sputum	1	120	91.6	46.1	67.9	104.7	42.5	50.9							average	y
96	Vogel_Crewe_1965	egg	Cameroon	P. africanus	mammal	Crossarchus obscurus	stool	1	170	90	49.3	73.6	99.1	39.6	56.6							average	y		naturally infected (Crossarchus no 1)	the dimensions of the eggs from human sputum are already on p. 112 has been mentioned. for comparison, we give below the de size of 170 eggs from 6 naturally or experimentally infected animals in um
97	Vogel_Crewe_1965	egg	Cameroon	P. africanus	mammal	Crossarchus obscurus	stool	1	170	95.9	51.8	87.7	110.4	45.3	62.3							average	y		naturally infected (Crossarchus no 2)
98	Vogel_Crewe_1965	egg	Cameroon	P. africanus	mammal	dog	stool	1	170	94.6	46.7	85.7	98.2	42.8	50							average	y		naturally infected
99	Vogel_Crewe_1965	egg	Cameroon	P. africanus	mammal	dog	stool	1	170	94.8	50.4	65.1	113.2	36.8	53.8							average	y		experimentally infected
100	Vogel_Crewe_1965	egg	Cameroon	P. africanus	mammal	cat	adult worm	1	170	92	49.7	73.6	105.1	45.3	53.8							average	y		experimentally infected
101	Vogel_Crewe_1965	egg	Cameroon	P. africanus	mammal	Mandrill	adult worm	1	170	89.2	48.4	76.4	101.9	39.6	53.8							average	y		experimentally infected
102	Vogel_Crewe_1965	metacercariae	Cameroon	P. africanus	crab	Sudanonautes africanus	metacercariae from crab tissue	na	na	449		391	494										no
103	Vogel_Crewe_1965	metacercariae	Cameroon	P. africanus	crab	Sudanonautes africanus	metacercariae from crab tissue	na	na	416		350	464										no	metacercariae- decysted		the encysted metacercariae of Paragonimus. africanus have a rounded or slightly elliptical shape and are light brown in color. they are enveloped by a delicate outer membrane 5 to 7 u thick and by a rigid internal cyst wall, which has a diameter of 14 to 36 um, on average 21 u. At 68 without pressure and without the cysts measuring the outer membrane, the size was 391 to 494: 350 to 464 µm, on av…
104	Sachs_Voelker_1984	egg	Liberia	P. uterobilateralis	human		sputum; stool	1	na	64													no
105	Sachs_Voelker_1984	egg	Liberia	P. uterobilateralis	human		sputum; stool	1	na	66.8													no
106	Sachs_Voelker_1984	egg	Liberia	P. uterobilateralis	human		sputum; stool	1	na	73.8													no
107	Sachs_Voelker_1984	egg	Liberia	P. uterobilateralis	human		sputum; stool	1	na	67.5													no
108	Sachs_Voelker_1984	egg	Liberia	P. uterobilateralis	human		sputum; stool	1	na	70.3													no
109	Sachs_Voelker_1984	egg	Liberia	P. uterobilateralis	human		sputum; stool	1	na	70.2													no
110	Sachs_Voelker_1984	egg	Liberia	P. uterobilateralis	human		sputum; stool	1	na	70.8													no
111	Sachs_Voelker_1984	egg	Liberia	P. uterobilateralis	human		sputum; stool	1	na	67.5													no
112	Sachs_Voelker_1984	egg	Liberia	P. uterobilateralis	human		sputum; stool	1	na	76.3													no
113	Sachs_Voelker_1984	egg	Liberia	P. uterobilateralis	human		sputum; stool	1	na	66.5													no
114	Sachs_Voelker_1984	egg	Liberia	P. uterobilateralis	human		sputum; stool	1	na	69.4													no
115	Sachs_Voelker_1984	egg	Liberia	P. uterobilateralis	human		sputum; stool	1	na	76.6													no
116	Sachs_Voelker_1984	egg	Liberia	P. uterobilateralis	human		sputum; stool	1	na	68.1													no
117	Sachs_Voelker_1984	egg	Liberia	P. uterobilateralis	human		sputum; stool	1	na	78.3													no
118	Sachs_Voelker_1984	egg	Liberia	P. uterobilateralis	human		sputum; stool	14	na	70.4												OVERALL	no
119	Bertrand_1947	egg	DRC	Paragonimus sp.	human		sputum	1	na			85	100	50	67							range	no
120	Cabaret_etal_1999	egg	DRC	P. uterobilateralis	human		stool	1	19	66	44	60	75	39	48					live		average	Y		I8, male	pers com- not published separately
121	Cabaret_etal_1999	egg	Cote d'Ivoire	Paragonimus sp.	mammal	cat/dog	adult worms	1	na	83	46	63	102	36	54					live	eggs from adult worm		no	eggs from adult worm		species noted as Euparagonimus sp.
122	Cabaret_etal_1999	egg	Cameroon	Paragonimus sp.	mammal	cat	stool	1	32	84	48	65	93	38	55					live		average	Y			species noted as Euparagonimus sp.
123	Cabaret_etal_1999	egg	Cameroon	Paragonimus sp.	mammal	cat	adult worms	1	35	85	49	75	95	40	55					live	eggs from adult worm	average	Y	eggs from adult worm		species noted as Euparagonimus sp.
124	Cabaret_etal_1999	egg	Cameroon	Paragonimus sp.	human		sputum	1	35	85	49	70	105	43	55					live		average	Y		male	species noted as Euparagonimus sp.
125	Cabaret_etal_1999	egg	Cameroon	P. africanus	human		sputum	1	35	88	52	70	112	47	62					live		average	y
126	Cabaret_etal_1999	egg	Cameroon	P. africanus	mammal	Civettica civetta	adult worms or stool	1	na	89	50	72	120	44	68					live			no	errors in table in publication	civet
127	Cabaret_etal_1999	egg	Cameroon	P. africanus	mammal	cat	adult worms or stool	1	22	90	48	85	99	46	54					live		average	y	errors in table in publication
128	Cabaret_etal_1999	egg	Cameroon	P. africanus	mammal	cat	adult worms	1	35	93	48	74	105	45	52					live	eggs from adult worm	average	y
129	Cabaret_etal_1999	egg	Cameroon	P. africanus	mammal	cat	stool	1	30	94	49	80	103	43	55					live		average	y
130	Cabaret_etal_1999	egg	Cameroon	Paragonimus sp.	mammal	cat	tracheal mucous	1	30	94	58	85	110	45	75					live		average	y			species noted as P westermani like
131	Cabaret_etal_1999	egg	Cameroon	Paragonimus sp.	mammal	cat	adult worms	1	35	94	53	71	112	47	61					live		average	y			species noted as P westermani like, single adult worms
132	Cabaret_etal_1999	egg	Cameroon	Paragonimus sp.	human		sputum	1	35	98	64	84	113	51	76					live		average	y		male	species noted as P westermani like
133	Cabaret_etal_1999	egg	Cameroon	Paragonimus sp.	mammal	cat	stool	1	50	98	57	84	117	45	70					live		average	y			species noted as P westermani like
134	Libert_1932	egg	Cameroon	Paragonimus sp.	human		sputum	1	na	70	40												no
137	Nkouawa_etal_2009	egg	Cameroon	P. africanus	mammal	cats	adult worms	5	5	90											eggs from adult worm	average	y	eggs from adult worm, not width given only length
138	Nwokolo_1964	egg	Nigeria	Paragonimus sp.	human		sputum	4	na			80	100									range	no	relative to blood cells- informal measurement
139	Ollivier_etal_1995	egg	Cameroon	Paragonimus sp.	human		stool	1	8	89.9	57.5											average	Y
140	Ollivier_etal_1995	egg	Cameroon	Paragonimus sp.	human		stool	1	5	91.7	54.8											average	Y
141	Ollivier_etal_1995	egg	Cameroon	Paragonimus sp.	mammal	dog	stool	1	na	94.4	58.7												no
142	Ollivier_etal_1995	metacercariae	Cameroon	Paragonimus sp.	crab	Sudanonautes africanus	metacercariae from crab tissue	1	156	456												average	y			encysted metacercariae (therefore P africanus?)
143	Oyediran_etal_1975	egg	Nigeria	Poikilorchis congolensis	human		retroauricular abscess	2	na	60	40												no		2 patients
144	Petavy_etal_1981	egg	Gabon	P. africanus	human		bronchial fluid	1	na			80	90									range	no
145	Loubiere_etal_1975	egg	Burkina Faso	Poikilorchis congolensis	human		retroauricular abscess	1	na	80	60												no			also in
146	Proctor_Gregory_1974	egg	South Africa	Paragonimus sp.	mammal	cat	stool	1	na			68	76	44	48			1.5-0.54	shell thickness			range	no			egg embedded in resin and examined on electron microscope
147	Proctor_Gregory_1974	egg	South Africa	Paragonimus sp.	human		stool	1	na			68	84	40	44					preserved	epoxy resin thin section	range	no
148	Ripert_etal_1981	egg	Cameroon	P. africanus	mammal	Civettica civetta	bronchial fluid	1	40	88.6	50.3	70	120	44	68					preserved	epoxy resin thin section	average	y		civet no 1
149	Ripert_etal_1981	metacercariae	Cameroon	P. africanus	crab	Sudanonautes africanus; S pelli	metacercariae from crab tissue	1	20	900												diameter	y			Sudanonautes africanus; S pelli; species of paragonimus not stated but assumed P. africanus from description
150	Sachs_1985d	egg	Liberia	P. uterobilateralis	mammal	Civettica civetta	tracheal mucous; stool	2	na	73.5	44.8												no		2 civets	check not refd elsewhere
153	Sachs_Cumberlidge_1990a	egg	Liberia	P. uterobilateralis	mammal	dogs	stool	3	100			60	74	38	44							range	Y	range averaged over 3 indivs	3 dogs
154	Sam-Abbenyi_1985	egg	Cameroon	P. africanus	human		sputum	na	300	90	52	70	117	38	70							average	y			no hosts in tot not given
155	Sam-Abbenyi_1985	egg	Cameroon	P. uterobilateralis	human		sputum	na	300		35			25	56							average	Y			no hosts in tot not given
156	Schuster_etal_2007	egg	Nigeria	Poikilorchis congolensis	human		neck cyst	1	na	63	40											average	no			dimensions of egg in photo- 68x42
157	Vandepitte_etal_1957	egg	DRC	Poikilorchis congolensis	human		retroauricular abscess	1	na	63	40												no			Fain_Vandepitte_1957
158	VanHoof_1933	egg	DRC	Paragonimus sp.	human		sputum	1	na	87.1	52.5	77	100	42	60								no	"a great number"		average 87.1 microns long by 52.5 microns wide. some specimens are only 42 x 77, others reach 60 x 100
159	VanNieuwenhuyse_Gatti_1968	egg	DRC	Poikilorchis congolensis	human		retroauricular abscess	1	na	62	40												no
160	Yarwood_Elmes_1943	egg	Nigeria	Poikilorchis congolensis	human		neck cyst	1	na	62	40												no
161	Bazuka_2012	egg	Tanzania	Paragonimus sp.	mammal	Olive baboon	stool	na	7	80	47.86	67.5	90	35	55	3.04	2.64					average	Y
162	Darras_etal_1960	egg	DRC	Paragonimus sp.	human		adult worm	1	na	75													no			eggs collected from uterus different in size but never exceed 75 um

## Sheet: S4_metadata
columns	names	notes
1	rec	record row number
2	ref_short	unique reference code- used in all tables
3	stage	life stage ie egg, metacercariae
4	country
5	species
6	host_cat	category of host, ie mammals, humans or crabs
7	host_species/cat	species of host or category
8	sample
9	no_hosts	total no of hosts that eggs measured from
10	no_measured	total no of eggs (or metacercariae) that were measured for total given
11	length_diam.um	length of egg or diameter of metacercariae in um
12	width.um	egg width in um
13	R.LMin	range of egg length min value
14	R.LMax	range of egg length max value
15	R.WMin	range of egg width min value
16	R.WMax	range of egg width max value
17	sd-L(+/-)	standard deviations of egg length, if recorded
18	sd-W(+/-)	standard deviations of egg width, if recorded
19	other_meas	numerial value- any other measurements recorded eg metacercariae cyst length
20	other.cat	category of other measurement- eg diameter- operculum
21	sample_prep	sample preparation details if recorded, eg eggs live, or preserved
22	sample_prep.notes	additional sample preparation details eg how treated/fixed if reported (eg in 4% formalin etc)
23	count.meas_qual	count qualifier eg individual count, or average
24	wm_inc	include in weighted mean calculations
25	qual_notes	notes for value eg count averaged over 3 patients (these data also recorded in no_hosts)
26	host_details	notes pertaining to host eg experimentally infected cat etc
27	note	general notes
