# Supplementary material for: Endemicity of Paragonimus and paragonimiasis in Sub-Saharan Africa: A systematic review and mapping reveals stability of transmission in endemic foci for a multi-host parasite system
Source: PLoS Negl Trop Dis. 2021 Feb 5;15(2):e0009120. doi: 10.1371/journal.pntd.0009120 (PMC7891758; doi:10.1371/journal.pntd.0009120)
Supplement: S5 Table — Includes all georeferenced records of Paragonimus spp., and absence data (records where infection surveyed for but not present). (XLSX) [file pntd.0009120.s006.xlsx]

## Sheet: Sheet1
rec	ref_short	2nd_source	year_period	survey_yr_est	notes_survey_period	decade	type_survey	Parasite_species	species2	species_verbatim	Parasite_life_stage	infection_notes	described_from	host_type	host_cat	host_taxonomy	verbatim_host_species	inf_host_count	sampled_count	Country	County	Region	Site	site_verbatim	in_table	site_uncertainty	site_cat	Latitude	Longitude	map_cat	coord_data_source	locality_georef_notes	georef_uncertainty	verbatim_latitude	verbatim_longitude	alt	region_verbatim	state_province_county	occ_notes	ref_notes	dupl_locality
1	Aka_etal_2009		2006		aug 1st- Sept 5th 2006	2000		Paragonimus sp.	P. africanus		metacercariae	metacerc is africanus so changed (wrong in Neils table), nb photo similar to one in Trare phd		2nd intermediate	crab	Callinectes marginatus		2	15	Cote D'ivoire	Gôh-Djiboua	Lôh-Djiboua	Lauzoua island			medium	village/settlement	5.20353	-5.30994	no	google
2	Aka_etal_2009		2006		aug 1st- Sept 5th 2006	2000		Paragonimus sp.	P. uterobilateralis		eggs			definitive	human	human		5	17	Cote D'ivoire	Gôh-Djiboua	Lôh-Djiboua	Lauzoua island			medium	village/settlement	5.20353	-5.30994		google	The study was conducted on the island of Lauzoua southwest of Côte d'Ivoire (5 ° 20 'N, 5 ° 31' 'W) (Fig. 1) which includes six villages (Abouan, Gbassepé, Kidiamandé, Lauzoua, Ousmane-kro, Zocognigbo
3	Aka_etal_2008b		2006		mar-aug 2006	2000		Paragonimus sp.			eggs	diameter of eggs in 2 children patients much smaller- 2 species suspected		definitive	human	human		1		Cote d'Ivoire	Gôh-Djiboua	Lôh-Djiboua	Djekolilié			medium	village/settlement	5.87919	-5.78369		geonames- Djatolilié	Lakota (general area)- -villages Djekolilié, Gbahiri et Ouagalilié
4	Aka_etal_2008b		2006		mar-aug 2006	2000		Paragonimus sp.			eggs			definitive	human	human		1		Cote d'Ivoire	Gôh-Djiboua	Lôh-Djiboua	Gbahiri			medium	village/settlement	5.84941	-5.67971		google	Lakota (general area)- -villages Djekolilié, Gbahiri et Ouagalilié
5	Aka_etal_2008b		2006		mar-aug 2006	2000		Paragonimus sp.			eggs			definitive	human	human		1		Cote d'Ivoire	Gôh-Djiboua	Lôh-Djiboua	Gbahiri		Y	medium	village/settlement	5.84941	-5.67971		google	Lakota (general area)- -villages Djekolilié, Gbahiri et Ouagalilié, poss map lakota region instead	high	6.03139	-5.7781
6	Aka_etal_2008b	Aka_etal_2008d	2006		mar-aug 2006	2000	survey	Paragonimus sp.			eggs			definitive	mammal	Civettictis civetta	Viverra civetta	3		Cote d'Ivoire	Gôh-Djiboua	Lôh-Djiboua	Gbahiri			very low	forest/nearby settlement	5.84941	-5.67971		google	Lakota (general area)- -villages Djekolilié, Gbahiri et Ouagalilié								hunters were from Gbahiri (also collected crabs
7	Aka_etal_2008b	Aka_etal_2008d	2006		mar-aug 2006	2000	survey	Paragonimus sp.			eggs			definitive	mammal	Crossarchus obscurus		1		Cote d'Ivoire	Gôh-Djiboua	Lôh-Djiboua	Gbahiri			very low	forest/nearby settlement	5.84941	-5.67971		google	Lakota (general area)- -villages Djekolilié, Gbahiri et Ouagalilié
8	Aka_etal_2008b		2006		mar-aug 2006	2000		Paragonimus sp.			metacercariae	diameter of metacerc much lower than for africanus and uterobilateralis		2nd intermediate	crab	Liberonautes latidactylus		6		Cote d'Ivoire	Gôh-Djiboua	Lôh-Djiboua	Gbahiri			medium	village/settlement	5.84941	-5.67971		google	Lakota (general area)- -villages Djekolilié, Gbahiri et Ouagalilié								hunters were from Gbahiri (also collected crabs
9	Aka_etal_2008c		2006		2004-2005	2000		Paragonimus sp.			metacercariae	humans also surveyed- only positive with serology- no eggs		2nd intermediate	crab	Callinectes marginatus		6	34	Cote d'Ivoire	Gôh-Djiboua	Lôh-Djiboua	Divo market			high	market- urban	5.83739	-5.35723	no			high							crabs may have been from Grand Lahou. Include?
10	Allanson_1975		2012	yes	no mention when survey done in paper	2010		Paragonimus sp.			eggs			definitive	human	Human		1	NA	South Africa	KwaZulu-Natal	iLembe	Stanger			medium	village/settlement	-29.3299	31.2847		Bing maps									from Appleton 2014 review
11	VanAndel_etal_2011		2010		2010-11-01	2010	case report	Paragonimus sp.			eggs			definitive	mammal	dog		1	NA	South Africa	KwaZulu-Natal	eThekwini	Umkomaas			low	village/settlement	-30.2067	30.7965		Bing maps									from Appleton 2014 review
12	Arene_etal_1998		1995-1996		oct 1995- march 1996	1990		P. uterobilateralis			eggs			definitive	human	human		108	808	Nigeria	Cross River	Yakurr				medium	village/settlement	5.82345	8.15395		google						Yakurr Local Govt area			Mkpani- locality on google
13	BayssadeDufour_etal_2014	Cabaret_etal_1999	2012	yes	no mention when survey done in paper	2010		P. gondwanensis			eggs		case report	definitive	human	human				Cameroon	Sud-Ouest	Manyu	Bechati			low	village/settlement	5.66517	9.90798		google	near Tombel						Southwest			y
14	BayssadeDufour_etal_2014	Cabaret_etal_1999	2012	yes	no mention when survey done in paper	2010	survey	P. gondwanensis			adult worm		naturally infected (identif from eggs in faeces	definitive	mammal	cat		1		Cameroon	Sud-Ouest	Meme	Kumba		Y	low	village/settlement	4.6363	9.4469		geonames	near Tombel						Southwest			y
15	BayssadeDufour_etal_2014		2012	yes	no mention when survey done in paper	2010		P. gondwanensis			metacercariae			2nd intermediate	crab	Sudanonautes africanus				Cameroon	Sud-Ouest	Koupé Manengouba	Mejeck creek			very low	river/stream	4.773	9.607		Bing maps	Coordinates from paper most likely wrong. Correct coordinates from Voelker_Sachs_1977a. Bulutu, near Kumba	high	N4deg38'25"	E9deg26'21"	2457	Bulutu	Southwest			y
16	BayssadeDufour_etal_2014		2012	yes	no mention when survey done in paper	2010		P. gondwanensis			metacercariae			2nd intermediate	crab	Sudanonautes africanus				Cameroon	Sud	Mvila	Minsolo creek			very low	river/stream	2.98333	11.2833		paper	Bikpwae, near Ebolowa	high	N2deg59'	E11deg17'E	636	Bikpwae	South			y
17	BayssadeDufour_etal_2015		2012	yes	no mention when survey done in paper	2010		P. kerberti			metacercariae			2nd intermediate	crab	Sudanonautes africanus		NA	NA	Cameroon	Sud-Ouest	Manyu	Bechati			very low	river/stream	5.66517	9.90798		google	near Tombel						Southwest		refd in other localities. Think mistake- as P. gondwanensis from Bechati- kids	y
18	BayssadeDufour_etal_2015		2012	yes	no mention when survey done in paper	2010		P. kerberti			metacercariae		adult worm in cat (experimental infection)	2nd intermediate	crab	Sudanonautes africanus		NA	NA	Cameroon	Sud-Ouest	Koupé Manengouba	Mahole	Maholle	Y	very low	river/stream	4.808	9.616		Bing maps	near Tombel	high	N4deg44'47"	E9deg40'13"	523		Southwest		refd in other localities
19	BayssadeDufour_etal_2015	BayssadeDufour_etal_2014	2012	yes	no mention when survey done in paper	2010		P. kerberti			metacercariae		adult worm in cat (experimental infection)	2nd intermediate	crab	Sudanonautes africanus		89	93	Cameroon	Sud-Ouest	Koupé Manengouba	Mejeck creek			very low	river/stream	4.773	9.607		Bing maps	Coordinates from paper most likely wrong. Correct coordinates from Voelker_Sachs_1977a. Bulutu, near Kumba	high	N4deg38'25"	E9deg26'21"	2457	Bulutu	Southwest			y
20	BayssadeDufour_etal_2015	BayssadeDufour_etal_2014	2012	yes	no mention when survey done in paper	2010		P. kerberti			metacercariae		adult worm in cat (experimental infection)	2nd intermediate	crab	Sudanonautes africanus		73	400	Cameroon	Sud	Mvila	Minsolo creek			very low	river/stream	2.98333	11.2833		paper	Bikpwae, near Ebolowa	high	N2deg59'	E11deg17'E	636	Bikpwae	South			y
21	Bakuza_2012		2010			2010	survey	Paragonimus sp.			eggs			definitive	mammal	Papio anubis			126	Tanzania	Kigoma	Kigoma	Gombe National Park			very low	forest/nearby settlement	-4.69095	29.6224
22	Bertrand_1947		1946	yes	no mention when survey done in paper	1940		Paragonimus sp.			eggs	poss Poikilorchis sp (Achillurbainia) but from symptoms sounds like paragonimus		definitive	human	human		1		DRC			Katompi	Katompe		medium	village/settlement	-6.15515	26.3308											symptomology sounds like paragonimus
23	Boguikouma_etal_1997		1995	yes		1990		Paragonimus sp.			eggs	species not stated	case report	definitive	human	human				Gabon	Estuaire	Komo-Mondah	Libreville		Y	high	hospital- indirect	0.427702	9.45124		google
24	Bowesman_1960		1936			1930		Paragonimus sp.			eggs		case report	definitive	human	human		4		Senegal			Cassamance			medium	village/settlement	12.7496	-15.5664		google	recorded as Cassamance, Gambia (not Senegal)								no data
25	Cabaret_etal_1999		1997	yes		1990		P. africanus			eggs			definitive	human	human		1		Cameroon	Sud-Ouest	Manyu	Bechati village			medium	village/settlement	5.66517	9.90798
26	Cabaret_etal_1999		1997	yes		1990	study	Paragonimus sp.			eggs	only one naturally infected		definitive	mammal	cat		1		Cameroon	Sud-Ouest	Meme	Kumba		Y		village/settlement			not georeferenced									cameroon sites here same as in Bayssade- are they same occurrences
27	Cabaret_etal_1999		1997	yes		1990		Paragonimus sp.			eggs			definitive	human	human		1		Cameroon	Sud-Ouest	Koupé Manengouba	Mahole	Maholle	Y	medium	village/settlement	4.74639	9.67028
28	in Cumberlidge_etal					NA		Paragonimus sp.												Nigeria	Cross River	Akamkpa	Oban Hills					5.5	8.58333
29	Coulibaly_etal_1975		1973	yes	no mention when survey done in paper	1970		Paragonimus sp.			eggs	species not stated, suspected P uterobilateralis by size		definitive	human	human		1		Cote d'Ivoire			Hospital Center University De Cocody, Abidjan	CHU Cocody, Abidjan		high	hospital- indirect	5.3445	-3.99507		google maps
30	Friant_etal_2015		2012		may-aug, 2012	2010	survey	P. africanus			eggs		eggs in faeces	definitive	mammal	Cercocebus torquatus		21	49	Nigeria	Cross River	Akamkpa	Iko Esai community forests			very low	forest/nearby settlement	5.6512	8.3636		from map in paper (interpreted with GDAL georeferencer, google maps)						Cross River National Park			gps from google, and locality notes
31	Grillo_etal_1973		1971	yes	no mention when survey done in paper	1970		Paragonimus sp.				no eggs in sputum, diagnosed on symptomology, patient from West Nigeria but likely contracted in east central. Patient seen at University College Hospital, Ibadan	case report	definitive	human	human		NA		Nigeria			East-central state Nigeria			medium	endemic focus			no
32	Guillermain_1981		1979	yes	no mention when survey done in paper	1970		Paragonimus sp.					case report	definitive	human	human		1		Gabon										no										no details
33	Ibanga_Eyo_2001		1997		1997-1998	1990		P. uterobilateralis			eggs			definitive	human	human		192	2209	Nigeria	Cross River	Akamkpa	Oban			medium	community	5.22	8.55		google		high	N5deg25'	E80deg65'			Cross River state
34	Kum_Nchinda_1982		1977	yes	no mention when survey done in paper	1970		P. africanus			eggs			definitive	human	human		10	150	Cameroon	Sud-Ouest	Koupé Manengouba	Bulutu village		Y	medium	village/settlement	4.78389	9.6025		paper							Southwest
35	Kum_Nchinda_1982		1977	yes	no mention when survey done in paper	1970		P. africanus			eggs			definitive	human	human		30	500	Cameroon	Sud-Ouest	Koupé Manengouba	Ebonji Presbyerian school		Y	medium	school	4.72255	9.60561		google							Southwest
36	Kum_Nchinda_1982		1977	yes	no mention when survey done in paper	1970		P. africanus			eggs			definitive	human	human		10	250	Cameroon	Sud-Ouest	Koupé Manengouba	Ehom village		Y	medium	village/settlement	4.748	9.6071		geonames	Kupe Mountain						Southwest
37	Monson_etal_1983		1980		feb 1980- mar 1982	1980		P. uterobilateralis			eggs		case report	definitive	human	human				Liberia	Lofa	Zorzor	﻿Curran Lutheran Hospital Zorzor			high	hospital- indirect	7.77542	-9.42564		google									in paper- 5 case reports in total, from Bong and Zorzor hospitals, 1 patient from guniea, nb map dubious
38	Monson_etal_1983	Sachs, 1987, Occurrence of Human lung fluke infection in an endemic area in liberia	1980		feb 1980- mar 1982	1980		P. uterobilateralis			eggs		case report	definitive	human	human				Guinea								6.80734	-10.3572		google	Guinean patient lived 9 km from border						Bong county		map dubious
39	Monson_etal_1983	Sachs, 1987, Occurrence of Human lung fluke infection in an endemic area in liberia	1980		feb 1980- mar 1982	1980		P. uterobilateralis			eggs		case report	definitive	human	human				Liberia	Bong	Fuamah	Bong Mines Hospital			high	hospital- indirect	6.80734	-10.3572		google							Bong county
40	MoyoSomo_Simo_1995		1993	yes	no mention when survey done in paper	1990		Trematoda			microcercous cercariae	80% of 100 snails infected		primary host	snail	Achatinidae			30	Cameroon	Sud-Ouest	Koupé Manengouba	Bulutu		Y	very low	river/stream	4.78389	9.6025	no		locality verbatim 'Ehom + Bulutu'. Kupe mountain								DATA FROM Moyou-Somo 2003 as duplic locality- Bulutu village
41	MoyoSomo_Simo_1995		1993	yes	no mention when survey done in paper	1990		Trematoda			microcercous cercariae			primary host	snail	Achatinidae			70	Cameroon	Sud-Ouest	Koupé Manengouba	Ehom		Y	very low	river/stream	4.748	9.6071	no	geonames	locality verbatim 'Ehom + Bulutu'. Kupe mountain						Southwest		DATA FROM Moyou-Somo 2003 as duplic locality- Bulutu village
42	MoyouSomo_etal_2014		2011		jan- april 2011	2010	survey	P. africanus			metacercariae	species of crab not stated- presumably not identified, they note though low parasite load- low nos metacerc per crab		2nd intermediate	crab	Sudanonautes africanus		8	20	Cameroon	Littoral	Moungo	Didombe river	Dibombe river and tributaries		very low	river/stream	4.82605	9.78582		google									Moyou-Somo confirmed was Sudanonautes africanus
43	MoyouSomo_etal_2014		2011		jan- april 2011	2010		Paragonimus sp.			eggs	all infected from Manengoteng village		definitive	human	human		4	214	Cameroon	Littoral	Moungo	Manengoteng village	Manjo Health District		medium	village/settlement	4.83	9.8			several villages including- Emeng, Manewa, Emal, Mikombe, Manengolle, but only infected were in Manengoteng village							all infected from Manengoteng village	several villages- over 20 surveyed in study
44	MoyouSomo_etal_1983		1981	yes	no mention when survey done in paper	1980		Paragonimus sp.			metacercariae			2nd intermediate	crab	Sudanonautes africanus				Cameroon	Sud-Ouest		Mahole			very low	river/stream	4.808	9.616		Bing maps
45	MoyouSomo_etal_1983		1981	yes	no mention when survey done in paper	1980		Paragonimus sp.			eggs			definitive	human	human				Cameroon	Sud-Ouest		Mahole village			medium	village/settlement	4.74639	9.67028
46	MoyouSomo_etal_1984		1982	yes	no mention when survey done in paper	1980		Trematoda			microcercous cercariae			primary host	snail	Potadoma freethi		3	350	Cameroon	Sud-Ouest	Koupé Manengouba	Ebonji		Y	very low	river/stream	4.72105	9.60618	no		streams in and around ebonji
47	MoyouSomo_etal_2003		2001		Mar- July 2001	2000		P. africanus			eggs			definitive	human	human		9	379	Cameroon	Sud-Ouest	Meme	Barombi-Kang primary school		Y	medium	school	4.60642	9.45537		Georeference + osm							Southwest
48	MoyouSomo_etal_2003		2001		Mar- July 2001	2000		P. africanus			metacercariae			2nd intermediate	crab	Sudanonautes africanus		1	18	Cameroon	Sud-Ouest	Meme	Barombi-Kang		Y	very low	river/stream	4.60642	9.45537		Georeference + osm	"peri-urban zone of kumba- same as kumba mount not clear","most of streams in area have common watershed- the rumpi hills and carbs can migrate from one stream to another"						Southwest
49	MoyouSomo_etal_2003		2001		Mar- July 2001	2000		NA			NA			2nd intermediate	crab	Sudanonautes africanus		0	15	Cameroon	Sud-Ouest	Meme	Ediki			very low	river/stream			absense data; not georeferenced	from map in paper (interpreted with GDAL georeferencer, google maps)							Southwest
50	MoyouSomo_etal_2003		2001		Mar- July 2001	2000		P. africanus			eggs			definitive	human	human		6	298	Cameroon	Sud-Ouest	Meme	Ediki primary school			medium	school	4.5376	9.46162		Georeference + osm							Southwest		locality- 'meme' in google
51	MoyouSomo_etal_2003		2001		Mar- July 2001	2000		P. africanus			eggs			definitive	human	human		7	231	Cameroon	Sud-Ouest	Koupé Manengouba	Etam primary school			medium	school	4.72217	9.54695		Georeference + osm	also in Nkouawa et al., 2009						Southwest			also in Nkouawa et al., 2009
52	MoyouSomo_etal_2003		2001		Mar- July 2001	2000		P. africanus			metacercariae			2nd intermediate	crab	Sudanonautes africanus		1	17	Cameroon	Sud-Ouest	Koupé Manengouba	Etam			very low	river/stream	4.72217	9.54695		Georeference + osm							Southwest
53	MoyouSomo_etal_2003		2001		Mar- July 2001	2000		NA			NA			definitive	human	human		0	19	Cameroon	Sud-Ouest	Meme	Mabonji							absense data; not georeferenced								Southwest
54	MoyouSomo_etal_2003		2001		Mar- July 2001	2000		P. africanus			eggs			definitive	human	human		1	218	Cameroon	Sud-Ouest	Meme	Mabonji primary school			medium	school	4.59784	9.49088		Georeference + osm							Southwest
55	MoyouSomo_etal_2003		2001		Mar- July 2001	2000		P. africanus			eggs			definitive	human	human		15	356	Cameroon	Sud-Ouest	Meme	Teke primary school	Teke Bakossi		medium	school	4.68702	9.5167		Georeference + osm	also in Nkouawa et al., 2009						Southwest			also in Nkouawa et al., 2009
56	MoyouSomo_etal_2003		2001		Mar- July 2001	2000		P. africanus			metacercariae			2nd intermediate	crab	Sudanonautes africanus		3	16	Cameroon	Sud-Ouest	Meme	Teke	Teke Bakossi		very low	river/stream	4.68702	9.5167		Georeference + osm							Southwest
57	Nkouawa_etal_2009		2004		jan 2004, feb 2006	2000		P. africanus			metacercariae	cercariae used to infect cats- from which adult worms were isolated		2nd intermediate	crab	Sudanonautes africanus				Cameroon	Sud-Ouest	Koupé Manengouba	Bulutu		Y	very low	river/stream	4.78389	9.6025		paper		high	N4°47'2''	E9°36'9''		Tombel Health district	Southwest		also adult worms from experimental infection
58	Nkouawa_etal_2009		2004		jan 2004, feb 2006	2000		P. africanus			eggs	serology- 7 infected- data direct from Agathe Nkouawa		definitive	human	human		3	28	Cameroon	Sud-Ouest	Koupé Manengouba	Bulutu village		Y	medium	village/settlement	4.78389	9.6025		paper		high	N4°47'2''	E9°36'9''		Tombel Health district	Southwest
59	Nkouawa_etal_2009		2004		jan 2004, feb 2006	2000		P. africanus			eggs	serology- 4 infected- data direct from Agathe Nkouawa		definitive	human	human		3	52	Cameroon	Sud-Ouest	Koupé Manengouba	Ebonji village		Y	medium	village/settlement	4.72255	9.60561		paper		high	N 4° 43' 28''	E 9° 36' 17''		Tombel Health district	Southwest
60	Nkouawa_etal_2009		2004		jan 2004, feb 2006	2000		P. africanus			eggs	serology- 9 infected- data direct from Agathe Nkouawa		definitive	human	human		6	55	Cameroon	Sud-Ouest	Koupé Manengouba	Etam village			medium	village/settlement	4.72028	9.54444		paper	altern gps- from google inferred fr map in Moyou	high	N4°43'13"	E9°32'40''		Tombel Health district	Southwest
61	Nkouawa_etal_2009		2004		jan 2004, feb 2006	2000		P. africanus			eggs	serology- 6 infected- data direct from Agathe Nkouawa		definitive	human	human		4	33	Cameroon	Sud-Ouest	Meme	Teke village			medium	village/settlement	4.68765	9.51852		google	no gps					Tombel Health district	Southwest
62	Nwokolo_1964		1962		no mention when survey done in paper	1960		Paragonimus sp.			eggs	2 cases, one- patient visited Ikom, where consumed crabs, other, patient lived there	case report	definitive	human	human		2		Nigeria	Cross River	Ikom	Ikom			medium	village/settlement	5.96669	8.70632		geonames		v high
63	Nwokolo_1964		1962	yes	no mention when survey done in paper	1960		Paragonimus sp.			eggs		case report	definitive	human	human		1		Nigeria	Imo	Okigwe	Aronneato	Aronneato, near Okigwi	Y	medium	village/settlement	5.82917	7.35056
64	Nwokolo_1964		1962	yes	no mention when survey done in paper	1960		Paragonimus sp.			eggs		case report	definitive	human	human		1		Nigeria	Imo	Okigwe	Okigwe	Okigwi	Y	medium	village/settlement	5.82917	7.35056			village 3 miles from Okigwi
65	Nwokolo_1974		1972	yes	no mention when survey done in paper	1970		Paragonimus sp.			eggs			definitive	human	human		501		Nigeria						medium	endemic focus			not georeferenced									not in table
66	Nwokolo_Volkmer_1977		1973-1976	yes	may 1973-feb 1976	1970	cases review	P. uterobilateralis			eggs			definitive	human	human		107		Nigeria	Lagos	Mushin	Nigeria Teaching Hospital, Enugu C.N			high	hospital- indirect	6.5175	3.3538		google									these patients may include some in Nwokolo_1974
67	Nwokolo_Volkmer_1977		1973-1976	yes	may 1973-feb 1976	1970	cases review	P. uterobilateralis			eggs			definitive	human	human		74		Nigeria	Imo	Okigwe	Okigwe General Hospital			high	hospital- indirect	5.8354	7.3561		google									these patients may include some in Nwokolo_1974
68	Ochigbo_etal_2007		2005	yes	no mention when survey done in paper	2000		P. uterobilateralis			eggs			definitive	human	human		11	198	Nigeria	Cross River	Akampka	Oban			medium	village/settlement	5.31917	8.57944		geonames
69	Ollivier_etal_1995	NOT duplicate	1993		feb- july 1993	1990		NA			NA			2nd intermediate	crab	Sudanonautes africanus; S. granulatus, S. aubryri		0		Cameroon	Sud	Mvila	Ako'Okas			very low	river/stream	2.72305	11.2721	absense data	paper	Ntem	high	N2deg57"	E11deg16"		Ntem basin			crab host data- pooled- 3 species listed as not clear what species from what site	n
70	Ollivier_etal_1995		1993		feb- july 1993	1990		Paragonimus sp.			metacercariae			2nd intermediate	crab	Sudanonautes africanus; S. granulatus, S. aubryri				Cameroon	Sud	Mvila	Bikpwae-Essazoe			very low	river/stream	2.98333	11.2833		paper	Ntem	high	N2deg59"	E11deg17"		Ntem basin				n
71	Ollivier_etal_1995		1993		feb- july 1993	1990	survey	Paragonimus sp.			eggs	species not stated		definitive	mammal	dog		1		Cameroon	Sud	Mvila	Bikpwae-Essazoe			low	village/settlement	2.98333	11.2833		paper	Ntem	high	N2deg59"	E11deg17"		Ntem basin				n
72	Ollivier_etal_1995		1993		feb- july 1993	1990		Paragonimus sp.			eggs	species not stated		definitive	human	human		2	200	Cameroon	Sud	Mvila	Bikpwae-Essazoe			medium	village/settlement	2.98333	11.2833		paper	this actually 2 villages	high	N2deg59"	E11deg17"		Ntem basin				n
73	Ollivier_etal_1995		1993		feb- july 1993	1990		Paragonimus sp.			metacercariae			2nd intermediate	crab	Sudanonautes africanus; S. granulatus, S. aubryri				Cameroon	Centre	Nyong et So'o	Falassi			very low	river/stream	3.23333	11.4833		paper	Nyong	high	N3deg14"	E11deg29"		Nyong basin				n
74	Ollivier_etal_1995		1993		feb- july 1993	1990		NA			NA	no infection		2nd intermediate	crab	Sudanonautes africanus; S. granulatus, S. aubryri		0		Cameroon	Centre	Nyong et So'o	Nkolsoumou			very low	river/stream	3.31667	11.4	absense data	paper	Nyong	high	N3deg19"	E11deg24'		Nyong basin				n
75	Ollivier_etal_1995		1993		feb- july 1993	1990		Paragonimus sp.			metacercariae			2nd intermediate	crab	Sudanonautes africanus; S. granulatus, S. aubryri				Cameroon	Sud	Mvila	Nnemeyong			very low	river/stream	3.06667	11.3667		paper	Nyong	high	N3deg4"	E11deg22'		Nyong basin				n
76	Ollivier_etal_1995		1993		feb- july 1993	1990		Paragonimus sp.			metacercariae			2nd intermediate	crab	Sudanonautes africanus; S. granulatus, S. aubryri				Cameroon	Sud	Mvila	Obang			very low	river/stream	3.06667	11.2333		geonames	Nyong	high	N3'4	E11deg14'		Nyong basin				n
77	Ollivier_etal_1995		1993		feb- july 1993	1990		NA			NA	no infection		2nd intermediate	crab	Sudanonautes africanus; S. granulatus, S. aubryri		0	177	Cameroon	Centre	Lekié	Ebong			very low	river/stream	4.35	11.3666	absense data	geonames	sanaga prov, located on a small tributary of the Sanaga.	high	N4deg20"	E11deg23"		Sanaga basin				n
78	Onorato_1920		1918	yes	no mention when survey done in paper	1910		Paragonimus sp.			eggs	unconfirmed Paragonimus sp. but likely based on egg size and symptoms		definitive	human	human		1	1	Libya		Western Libya				medium	village/settlement	32.8816	13.1894			Italian Tripolitania
79	Onuigbo_Nwako_1974		1968		no mention when survey done in paper	1970		P. uterobilateralis			eggs	description of adult worm but no microscope image of	case report	definitive	human	human		1	1	Nigeria	Anambra	Orumba South	Umunze		Y	medium	village/settlement	5.96694	7.23639
80	Oyediran_etal_1975		1973	yes	no mention when survey done in paper	1970		Poikilorchis congolensis			eggs		case report	definitive	human	human		1		Nigeria	Oyo	Ibadan North West	Ibadan			medium	village/settlement	7.3775	3.90583		geonames
81	Petavy_etal_1981		1978		presented to clinic 4 nov 1978	1970		P. africanus			eggs	4 year old child		definitive	human	human		1		Gabon	Estuaire	Komo-Mondah	Libreville		Y	medium	village/settlement	0.427702	9.45124		google									species was orig recorded as Paragonimus sp.	y
82	Ripert_etal_1981		1979	yes	no mention when survey done in paper	1970	survey	P. africanus			eggs			definitive	mammal	Civettictis civetta	Viverra civetta	0	2	Cameroon	Sud	Vallée-du-Ntem	Ako'Okas	abbatoir		low	forest/nearby settlement	2.72305	11.2721		geonames						Ntem
83	Ripert_etal_1981		1979	yes	no mention when survey done in paper	1970		P. africanus			metacercariae	species crab not reported but likelyafricanus		2nd intermediate	crab	Sudanonautes sp.		1		Cameroon			Bulutu			very low	river/stream	2.66667	11.3167		geonames						Ntem
84	Ripert_etal_1981		1979	yes	no mention when survey done in paper	1970	survey	P. africanus			eggs	think this the only infected civet- difficult to tell, also ELISA study in humans in Bikpwae and Ezazoe villages- 71 positive of 227		definitive	mammal	Civettictis civetta	Viverra civetta	1	1	Cameroon	Sud	Mvila	Bikpwae	abbatoir		low	forest/nearby settlement	2.66667	11.3167		geonames						Ntem
85	Ripert_etal_1981		1979	yes	no mention when survey done in paper	1970		P. africanus	P. uterobliateralis		eggs	52 cases in total-Ebondji, Ehom and Buhitri		definitive	human	human				Cameroon	Sud-Ouest	Meme	Buhitri village		Y	medium	village/settlement	4.61467	9.50807		from map in paper (interpreted with GDAL georeferencer, google maps)	foyer de mount Kupe (estim from map- on google, point clicked on came up as 'meme')					Mt Kupe	Southwest	Potadoma frethii dykei sites in Ripert et al
86	Ripert_etal_1981		1979	yes	no mention when survey done in paper	1970		P. africanus	P. uterobliateralis		eggs	not clear what species= what case reports		definitive	human	human				Cameroon	Sud-Ouest	Meme	Ebonji village	Ebondji	Y	medium	village/settlement	4.61467	9.50807		from map in paper (interpreted with GDAL georeferencer, google maps)	foyer de mount Kupe (estim from map- on google, point clicked on came up as 'meme')					Mt Kupe	Southwest	Potadoma frethii dykei sites in Ripert et al
87	Ripert_etal_1981		1979	yes	no mention when survey done in paper	1970		P. africanus	P. uterobliateralis		eggs	not clear what species= what case reports		definitive	human	human				Cameroon	Sud-Ouest	Koupé Manengouba	Ehom village		Y	medium	village/settlement	4.748	9.6071		geonames	foyer de mount Kupe						Southwest		Potadoma frethii collection points also on map
88	Ripert_etal_1981		1979	yes	no mention when survey done in paper	1970		P. africanus	P. uterobliateralis		eggs			definitive	human	human		22		Cameroon	Sud	Mvila	Enongal village			medium	village/settlement	2.88333	11.1833		geonames	foyer du Ntem					Ntem
89	Ripert_etal_1981		1979	yes	no mention when survey done in paper	1970		P. africanus	P. uterobliateralis		eggs			definitive	human	human		45		Cameroon	Centre	Nyong et So'o	Falassi village			medium	village/settlement	3.48054	11.5247		from map in paper (interpreted with GDAL georeferencer, google maps)	foyer de Nyong (estim from map- on google, point clicked on came up as 'Nyong et So')					Nyong
90	Ripert_etal_1981		1979	yes	no mention when survey done in paper	1970	survey	P. africanus			eggs			definitive	mammal	Civettictis civetta	Viverra civetta	0	1	Cameroon			Ngodemon	abbatoir		low	forest/nearby settlement			not georeferenced							Ntem
91	Sachs_1987		1984		1984-1985	1980	cases review	P. uterobilateralis			eggs			definitive	human	human		5	13	Liberia	Bong	Fuamah	Bong Mines Hospital			high	hospital- indirect	6.80734	-10.3572		google									data first reported in Sachs 1985, is also in Sachs 1987	n
92	Sachs_1987		1985			1980	survey- schools	P. uterobilateralis			eggs			definitive	human	human		1	70	Liberia										not georeferenced
93	Sachs_1987		1983-1985			1980	cases review	P. uterobilateralis			eggs			definitive	human	human		3		Liberia										not georeferenced										this paper- small table- summary of cases in mawua 1981-5, old note- "check eggs"
94	Sachs_Cumberlidge_1989		1988		1988-07-01	1980		Trematoda			microcercous cercariae	not confirmed- from water snail was in		primary host	snail	Homorus (Striosubulina) striateila		7	1195	Liberia	Bong	Fuamah	Weakona creek			very low	forest/nearby settlement	6.83611	-10.4333	no	paper	off St Paul river, near Mawua village. 6.083611 if do straight transformation- removing zero works fine tho	low	6°5 1 ‘N	10°26’W			Bong county	states cercariae from P. freethii refd in Moyou et al. 1984- not paragonimus		y
95	Sachs_Cumberlidge_1989		1988		1988-07-01	1980		P. uterobilateralis			metacercariae			2nd intermediate	crab	Liberonautes latidactylus		15	20	Liberia	Bong	Fuamah	Weakona creek			very low	river/stream	6.83611	-10.4333		paper	off St Paul river, near Mawua village. 6.083611 if do straight transformation- removing zero works fine tho	high	6°5 1 ‘N	10°26’W			Bong county
96	Sachs_Cumberlidge_1990a		1988		dec 1988- mar 1989	1980	survey	P. uterobilateralis			eggs			definitive	mammal	dog		3	9	Liberia	Bong	Fuamah	Mawua			low	village/settlement	6.84949	-10.4337		google	Haindi/Mawua focus						Bong county	Locality refd in another paper
97	Sachs_Cumberlidge_1990c		1989	yes		1980		P. uterobilateralis			metacercariae	full total in paper- 60 but the 35 in table 1 recorded in Sachs 1985		2nd intermediate	crab	Liberonautes latidactylus		25		Liberia	Bong	Fuamah	Mawua			medium	village/settlement	6.84949	-10.4337		google	Haindi/Mawua focus						Bong county		data first reported in Sachs 1985 but table 1 only not table 2 data	y
98	Sachs_Cumberlidge_1990b		1988		dec 1988- mar 1989; feb- mar 1990	1980		P. uterobilateralis			metacercariae			2nd intermediate	crab	Liberonautes nanoides	Liberonautes latidactylus nanoides	4	763	Liberia	Bong	Fuamah	St Paul River			very low	river/stream	6.85051	-10.4339		google	Haindi/Mawua focus; coord on St Paul River just by Mawua	v high					Bong county			y
99	Sachs_Cumberlidge_1991a	Sachs_Cumberlidge_1989	1988		1988-1989	1980		Trematoda			microcercous cercariae	Unknown trematode, NOT Paragonimus		primary host	snail	Homorus striatellus		39	7804	Liberia	Bong	Fuamah	Weakona creek			very low	forest/nearby settlement	6.83611	-10.4333	no		Mawua								nb- no snails found in creek	y
100	Sachs_Cumberlidge_1991b		1985		1985-1989	1980		P. uterobilateralis			metacercariae			2nd intermediate	crab	Liberonautes latidactylus		62	116	Liberia	Bong	Fuamah	Haindi/Mawua focus		Y	medium	endemic focus	6.87	-10.41
101	Sachs_Cumberlidge_1991c		1990		early 1990	1990		P. uterobilateralis			metacercariae			2nd intermediate	crab	Liberonautes chaperi		1	43	Liberia	Nimba	Saclepea	Menla			very low	river/stream	6.81528	-8.97667		geonames	on St Paul River		N6deg58'	W10deg15'			Bong County		this crab species also recorded from Dube and Cavalla rivers in Grand Gedah county, Liberia
102	Sachs_etal_1983	Voelker J and Sachs R (1985) Morphology of the lung fluke Paragonimus uterobilateralis occurring in Gabon, West Africa. Tropical Medicine and Parasitology 36, 210–212.	1981			1980		P. uterobilateralis			metacercariae	metacercariae from crab- exptal infection of 2 cats, 4 mastomys	adult worm in cat (experimental infection)	2nd intermediate	crab	Sudanonautes africanus		5	60	Gabon	Moyen-Ogooué	Ogooué et des Lacs	Mittoné/Nzogh-Ebang	Mitone	Y	very low	river/stream	-0.612836	10.2149		google	creeks near Mittone, nb sounds like from 2 villages: after having noted the positive character of the crabs in two places ("mitone" stream of the agglomeration of the same name mitone and "mikone" stream near the village of nzogh-ebang), we no longer caught crabs except in these two regions and we have stopped picking up in other cities. in all, we picked up 90 crabs from the two discovery boats:…									y
103	Sachs_etal_1983	Voelker J and Sachs R (1985) Morphology of the lung fluke Paragonimus uterobilateralis occurring in Gabon, West Africa. Tropical Medicine and Parasitology 36, 210–212.	1981			1980		P. uterobilateralis			metacercariae	metacercariae from crab- exptal infection of 2 cats, 4 mastomys	adult worm in cat (experimental infection)	2nd intermediate	crab	Sudanonautes floweri	Sudanonautes aubryi	4	27	Gabon	Moyen-Ogooué	Ogooué et des Lacs	Mittoné/Nzogh-Ebang	Mitone	Y	very low	river/stream	-0.612836	10.2149		google	creeks near Mittone									y
104	Sachs_etal_1983	Voelker J and Sachs R (1985) Morphology of the lung fluke Paragonimus uterobilateralis occurring in Gabon, West Africa. Tropical Medicine and Parasitology 36, 210–212.	1981			1980	case reports	P. uterobilateralis			eggs	3 case reports- people from same village.		definitive	human	human		3		Gabon	Moyen-Ogooué	Ogooué et des Lacs	Mittoné		Y	medium	village/settlement	-0.61667	10.2167		geonames	10 km north of Lambarene								these occurrences not from the survey	y
105	Sachs_etal_1983		1981			1980	survey	Paragonimus sp.			eggs	finally we chased a white tailed mongoose, we collected a stool sample left by the fearful animal in its flight. during the parasitology examination of this sample, we found in the stool many golden eggs, lids, with a clearly marked button at the other end and characteristic nucleus cells for the paragonimus. the size of the eggs corresponded to the paragonimus uterobilateralis: 20 eggs measured …	not confirmed by authors	definitive	mammal	Ichneumia albicauda		1		Gabon	Moyen-Ogooué	Ogooué et des Lacs	Mittoné			very low	forest/nearby settlement	-0.61667	10.2167		geonames	not clear where animal found								paragonimus eggs can be variable in shape depending on the duration of infection and the host species, we have seen this in infections caused experimentally in domestic cats, rats and other laboratory animals. this is the reason why we did not dare to identify the species of paragonimus from only the eggs found in the mongoose stools
106	Sachs_etal_1983		1981			1980		NA			NA	none infected w paragonimus						0	252	Gabon	Moyen-Ogooué		Nzogh-Ebang							absense data; not georeferenced
107	Sachs_etal_1986	Sachs_1987	1983		jan-feb 1983	1980		P. uterobilateralis			eggs			definitive	human	human		9	127	Liberia	Bong	Fuamah	Mawua	Mauwa		medium	village/settlement	6.85404	-10.4269		geonames	diff coords from other record (got fr google		N6deg52'	W10deg26'			Bong county	Locality refd in another paper
108	Sachs_etal_1986		1983		jan-feb 1983	1980		P. uterobilateralis			metacercariae			2nd intermediate	crab	Liberonautes latidactylus		22	39	Liberia	Bong	Fuamah	Mawua	Mauwa		medium	village/settlement	6.85404	-10.4269		geonames
109	Sachs_etal_1986		1983		jan-feb 1983	1980	survey	P. uterobilateralis		Paragonimus sp.	eggs	species not given		definitive	mammal	Civettictis civetta	Viverra civetta	1		Liberia	Bong	Fuamah	Mawua	Mauwa		very low	forest/nearby settlement	6.85404	-10.4269		geonames	diff coords from other record (got fr google		N6deg52'	W10deg26'			Bong county	Locality refd in another paper
110	Sachs_etal_1986		1982		1982-12-01	1980	survey	P. uterobilateralis			adult worm			definitive	mammal	Crossarchus obscurus		1		Liberia	Nimba	Saclepea	Saglipei area			medium	forest/nearby settlement	6.91667	-8.83333		geonames	geonames- Sagleipie-Ma						Nimba County
111	Sachs_Voelker_1975		1973			1970	survey	P. africanus			adult worms			definitive	mammal	Crossarchus obscurus		3	5	Cameroon	Sud-Ouest									not georeferenced
112	Sachs_Voelker_1975		1973			1970	survey	P. africanus			adult worms			definitive	mammal	Mandrillus leucophaeus		1	3	Cameroon	Sud-Ouest									not georeferenced
113	Sachs_Voelker_1975		1973			1970	survey	P. africanus			adult worms			definitive	mammal	Nandinia binotata		1	3	Cameroon	Sud-Ouest									not georeferenced
114	Sachs_Voelker_1982	Sachs_Voelker_1984	1979	yes	no mention when survey done in paper	1980		P. uterobilateralis			eggs		case report- 16 year female	definitive	human	human		1		Liberia	Lofa	Salayea	Palanjaquellie		Y	medium	village/settlement	7.45629	-9.56748			near Salayea	v high						patient no 2, case report- 16 year female
115	Sachs_Voelker_1982	Sachs_Voelker_1984	1981	yes	no mention when survey done in paper	1980		P. uterobilateralis			eggs		case report 3 year male	definitive	human	human		1		Liberia	Lofa	Kolahun	Popalahun		Y	medium	village/settlement	8.17889	-10.2292				high					Lofa County	patient no 6, case report 3 year male
116	Sachs_Voelker_1982	Sachs_Voelker_1984	1980	yes	no mention when survey done in paper	1980		P. uterobilateralis			eggs		case report 10 year female	definitive	human	human		1		Liberia	Lofa	Kolahun	Popalahun		Y	medium	village/settlement	8.17889	-10.2292				high					Lofa County	patient no 7, case report 10 year female
117	Sachs_Voelker_1982		1980				survey	P. uterobilateralis			eggs			definitive	mammal	Civettictis civetta	Viverra civetta	6	11	Liberia	Lofa & Bong county									not georeferenced
118	Sachs_Voelker_1984		1978			1970		Paragonimus sp.			eggs	Hospital record: "P. westermani"- most likely is P. uterobilateralis	case report adult female	definitive	human	human		1		Liberia	Nimba	Lamco	Yekepa			medium	village/settlement	7.57824	-8.53818		google	hospital records with suspected loci							patient no 1, case report adult female
119	Sachs_Voelker_1984		1980			1980		Paragonimus sp.			eggs	Hospital record: "P. westermani"- most likely is P. uterobilateralis		definitive	human	human		1		Liberia	Lofa	Zorzor	Salayea			medium	village/settlement	7.61556	-9.49694		geonames	hospital records with suspected loci								duplicate
120	Sachs_Voelker_1984		1980			1980		Paragonimus sp.			eggs	Hospital record: "P. westermani"- most likely is P. uterobilateralis	case report adult female	definitive	human	human		1		Liberia	GrandBassa	District 3	Buchanan			medium	village/settlement	5.89285	-10.0212		google	hospital records with suspected loci							patient no 3, case report adult female
121	Sachs_Voelker_1984		1980			1980		Paragonimus sp.			eggs	Hospital record: "P. westermani"- most likely is P. uterobilateralis	case report 8 year female	definitive	human	human		1		Liberia	Lofa	Kolahun	Lehoma			medium	village/settlement	8.18056	-10.1747		geonames	hospital records with suspected loci							patient no 5, case report 8 year female
122	Sachs_Voelker_1984		1981			1980		NA			NA	Joris note in parasite_species- no eggs/no material	case report 8 year male							Liberia	Lofa	Zorzor	Salayea			medium	village/settlement	7.45629	-9.56748	no	google	hospital records with suspected loci							patient no 8, case report 8 year male
123	Sachs_Voelker_1984		1981			1980		P. uterobilateralis			eggs		case report 11 year male	definitive	human	human		1		Liberia	Lofa	Zorzor	Ghanway	Gahnwe		medium	village/settlement	6.73333	9		gazeteer	hospital records with suspected loci		6 44 N	9 00 W				patient no 9, case report 11 year male
124	Sachs_Voelker_1984		1981			1980		P. uterobilateralis			eggs		case report 6 year female	definitive	human	human		1		Liberia	Bong	Haindi	Mawua			medium	village/settlement	6.85404	-10.4269		geonames	hospital records with suspected loci							patient no 10, case report 6 year female
125	Sachs_Voelker_1984		1983			1980		P. uterobilateralis			eggs			definitive	human	human		7		Liberia	Bong	Haindi	Mawua			medium	village/settlement	6.85404	-10.4269		geonames	hospital records with suspected loci							patient no 15-21,
126	Sachs_Voelker_1984		1982			1980		NA			NA	Joris note in parasite_species- no eggs/no material								Liberia	Lofa	Zorzor	Kpaiyea			medium	village/settlement	7.71306	-9.38917	no	geonames	hospital records with suspected loci							patient no 11,
127	Sachs_Voelker_1984		1982			1980		P. uterobilateralis			eggs		case report 6 year male	definitive	human	human		1		Liberia	Bong	Haindi	Zinnahta							not georeferenced		hospital records with suspected loci							patient no 13, case report 6 year male
128	Sachs_Voelker_1984		1982			1980		P. uterobilateralis			eggs		case report 5 year male	definitive	human	human		1		Liberia	Bong	Haindi	Gbalala			medium	village/settlement	6.99936	-10.2674			hospital records with suspected loci							patient no 14, case report 5 year male
129	Simarro_etal_1991		1990		Feb-Apr 1990	1990		P. africanus			eggs			definitive	human	human		NA	NA	Equatorial Guinea	Litoral	Bata			Y	medium	village/settlement	1.84611	9.77358
130	Simarro_etal_1991		1990		Feb-Apr 1990	1990		P. africanus			eggs			definitive	human	human		5	1270	Equatorial Guinea					Y	medium	village/settlement			not georeferenced
131	Simarro_etal_1991		1990		Feb-Apr 1990	1990		P. africanus			eggs			definitive	human	human		NA	NA	Equatorial Guinea	Wele-Nzas	Añisok			Y	medium	village/settlement	1.84387	10.748		google
132	Traoré_etal_2010		2009		june 2009- aug 2010	2000		NA			NA			definitive	human	human		0	332	Cote d'Ivoire	Abidjan	Abidjan	2 TB centres Abidjan			high	hospital- indirect			absense data; not georeferenced
133	Traoré_etal_2010		2009		june 2009- aug 2010	2000		NA			NA			2nd intermediate	crab	Callinectes amnicola; Cardiosoma armatum		0		Cote d'Ivoire	Abidjan	Abidjan	Biokaus	Blockhaus		high	market- urban	5.32305	-4.00284	absense data	google maps		high
134	Traoré_etal_2010		2009		june 2009- aug 2010	2000		NA			NA			2nd intermediate	crab	Callinectes amnicola; Cardiosoma armatum		0		Cote d'Ivoire	Abidjan	Abidjan	Tiassale			high	market- urban	5.89835	-4.8292	absense data	google maps		high
135	Traoré_etal_2010		2009		june 2009- aug 2010	2000		NA			NA			2nd intermediate	crab	Callinectes amnicola; Cardiosoma armatum		0		Cote d'Ivoire	Abidjan	Abidjan	Toukouzou			high	market- urban	5.15542	-4.79267	absense data	google maps		high
136	Traoré_etal_2010		2009		june 2009- aug 2010	2000		Trematoda			metacercariae			2nd intermediate	crab	Callinectes amnicola; Cardiosoma armatum		1		Cote d'Ivoire	Abidjan	Abidjan	Bassam			high	market- urban	5.2284	-3.75256	no	google maps		high
137	Traoré_etal_2010		2009		june 2009- aug 2010	2000		Trematoda			metacercariae			2nd intermediate	crab	Callinectes amnicola; Cardiosoma armatum		1		Cote d'Ivoire	Abidjan	Abidjan	Jacqueville			high	market- urban	5.20782	-4.41781	no	google maps		high
138	Traoré_etal_2010		2009		june 2009- aug 2010	2000		Trematoda			metacercariae			2nd intermediate	crab	Callinectes amnicola; Cardiosoma armatum		1		Cote d'Ivoire	Abidjan	Abidjan	Koumassi			high	market- urban	5.29756	-3.96091	no	google maps		high
139	Traoré_etal_2010		2009		june 2009- aug 2010	2000		Trematoda			metacercariae			2nd intermediate	crab	Callinectes amnicola; Cardiosoma armatum		2		Cote d'Ivoire	Abidjan	Abidjan	Grand Lahou			high	market- urban	5.13652	-5.01692	no	google maps		high
140	Traoré_etal_2010		2009		june 2009- aug 2010	2000		Trematoda			metacercariae			2nd intermediate	crab	Callinectes amnicola; Cardiosoma armatum		4		Cote d'Ivoire	Abidjan	Abidjan	Adiake			high	market- urban	5.28622	-3.30577	no	google maps		high
141	Traoré_etal_2010		2009		june 2009- aug 2010	2000		Trematoda			metacercariae			2nd intermediate	crab	Callinectes amnicola; Cardiosoma armatum		15		Cote d'Ivoire	Lagunes	Grands Ponts	Dabou			high	market- urban	5.33058	-4.37132	no	google maps		high
142	Udonsi_1987		1983-1985		May 1983- May 1985	1980		P. uterobilateralis			eggs		case report	definitive	human	human		55	332	Nigeria	Abia	Arochukwu	Ameke			medium	village/settlement	5.59241	7.67706		geonames	Amaeke	high				Igwin Basin
143	Udonsi_1987		1983-1985		May 1983- May 1985	1980		P. uterobilateralis			metacercariae	tot infected and collected not given- just 7-13% dry season- nov to april, and 3-6% rainy season		2nd intermediate	crab	Sudanonautes				Nigeria	Akwa Ibom	Ini	Igwun river			very low	river/stream	5.424	7.807		geonames, google scholar
144	Udonsi_1987		1983-1985		May 1983- May 1985	1980		P. uterobilateralis			eggs		case report	definitive	human	human		63	334	Nigeria	Abia	Ohafia Abia	Ihenta		Y	medium	village/settlement	5.61546	7.82164				high				Igwin Basin
145	Udonsi_1987		1983-1985		May 1983- May 1985	1980		P. uterobilateralis			eggs		case report	definitive	human	human		66	338	Nigeria	Abia	Ohafia Abia	Isiugwu		Y	medium	village/settlement	5.55028	7.81361		geonames, google scholar						Igwin Basin
146	Udonsi_1987		1983-1985		May 1983- May 1985	1980		P. uterobilateralis			eggs		case report	definitive	human	human		46	316	Nigeria	Abia	Arochukwu	Ndi Emene		Y	medium	village/settlement	5.57415	7.73635		google	Ndi Ememe-Abam	high				Igwin Basin
147	Udonsi_1987		1983-1985		May 1983- May 1985	1980		P. uterobilateralis			eggs		case report	definitive	human	human		39	311	Nigeria	Abia	Ohafia Abia	Ndi Oji		Y	medium	village/settlement	5.50373	7.78596		geonames		high				Igwin Basin
148	Udonsi_1987		1983-1985		May 1983- May 1985	1980		P. uterobilateralis			eggs		case report	definitive	human	human		63	342	Nigeria	Abia	Ohafia Abia	Ozu		Y	medium	village/settlement	5.59344	7.74526			Ozu-Abam	high				Igwin Basin
149	Udonsi_1987		1983-1985		May 1983- May 1985	1980		P. uterobilateralis			metacercariae			2nd intermediate	crab	Sudanonautes				Nigeria	Abia	Arochukwu	Uduma river			very low	river/stream	5.42486	7.80838
150	Uttah_etal_2013		2011	yes	no mention when survey done in paper	2010		P. uterobilateralis			eggs			definitive	human	human				Nigeria	Abia	Arochukwu	Abam			medium	village/settlement	5.59241	7.67706			Amaeke Abam in geonames	v high						other foci mentioned	other foci mentioned
151	Uttah_etal_2013		2011	yes	no mention when survey done in paper	2010		P. uterobilateralis			eggs			definitive	human	human				Nigeria	Abia	Arochukwu	Arochukwu		Y	medium	village/settlement	5.39351	7.89601										other foci mentioned	other foci mentioned
152	Uttah_etal_2013		2011	yes	no mention when survey done in paper	2010		P. uterobilateralis			eggs			definitive	human	human				Nigeria	Abia	Bende	Bende			medium	village/settlement	5.64971	7.58999										other foci mentioned	other foci mentioned
153	Uttah_etal_2013		2011	yes	no mention when survey done in paper	2010		P. uterobilateralis			eggs			definitive	human	human				Nigeria	Abia	Ohafia Abia	Ohafia			medium	village/settlement	5.61455	7.81191			Ohafia-Ifigh in geonames	v high						other foci mentioned	other foci mentioned
154	Uttah_etal_2013	Endemic foci have been reported in Enugu and the areas around the Imo River, Cross River, and River Uduma including Abam, Arochukwuu, Bende and Ohafia towns.	2011	yes	no mention when survey done in paper	2010		P. uterobilateralis			eggs	19.7% total prevalence		definitive	human	human				Nigeria	Rivers	Oyigbo	Oyigbo			medium	village/settlement	4.894	7.10781			a suburb of Port Harcourt						Rivers State		this locality the one surveyed in study
155	VanHoof_1933		1930	yes	1925-1931	1930	case report	Paragonimus sp.			eggs	symptoms paragonimus, poss Poikilorchis sp (Achillurbainia) given is DRC but no auricular absess, orig added locality as Matadi but notes in Darras- sounds more likely was aquired in Port Franqui- on the Kasai		definitive	human	human		1		DRC/Congo			Port Franqui			medium	village/settlement	-4.32054	20.5779			"here the first case was found by van hoof in 1933. an adult of the luba group found eggs in the sputum as a result of a haemoptoe-marking. Although there was no certainty about this, the disease seemed to have contracted [in] port-franqu (kasai). " (orig had locality as Matadi but adjusted after reading Darras 1960 paper)	high	-3.01677	12.8496					orig had locality as Matadi but adjusted after reading Darras 1960 paper
156	Voelker_Nwokolo_1973	Nwokolo_1972	1971	yes	no mention when survey done in paper	1970		P. africanus			eggs			definitive	human	human		3		Nigeria	Enugu	Awgu	Teaching Hospital, University of Nigeria, Nsukka	Teaching Hospital Enugu		high	hospital- indirect	6.30091	7.46188												Y
157	Voelker_1973		1971	yes	no mention when survey done in paper	1970	survey	P. uterobilateralis		Paragonimus sp.	adult worm			definitive	mammal	Crocidura flavescens		1	8	Liberia	Margibi	Kakata				very low	forest/nearby settlement	6.66558	-10.1859
158	Voelker_1973		1971	yes	no mention when survey done in paper	1970	survey	P. uterobilateralis		Paragonimus sp.	adult worm			definitive	mammal	Crossarchus obscurus		1	1	Liberia	Bong	Fuamah	Waidei Creek vicinity		Y	very low	forest/nearby settlement	6.907	-10.355			near Waidei creek- not creek itself unlike crab occurrence
159	Voelker_1973		1971	yes	no mention when survey done in paper	1970		P. uterobilateralis			metacercariae			2nd intermediate	crab	Liberonautes latidactylus		4	41	Liberia	GrandBassa	Stjohnriver	Blaygbi Creek		Y	very low	river/stream	6.083	-10.05
160	Voelker_1973		1971	yes	no mention when survey done in paper	1970		P. uterobilateralis			metacercariae			2nd intermediate	crab	Liberonautes latidactylus		1	13	Liberia	Nimba	Sanniquelleh-Mahn	Dehn Creek		Y	very low	river/stream	7.6033	-8.6149		geonames, app, google									location estimated, relatively precise
161	Voelker_1973		1971	yes	no mention when survey done in paper	1970		P. uterobilateralis			metacercariae			2nd intermediate	crab	Liberonautes latidactylus		61	97	Liberia	Margibi	Kakata				very low	river/stream	6.66558	-10.1859
162	Voelker_1973		1971	yes	no mention when survey done in paper	1970	survey	P. uterobilateralis			immature			definitive	mammal	Malacomys edwarsi		1	6	Liberia	Margibi	Kakata				low	forest/nearby settlement	6.66558	-10.1859
163	Voelker_1973		1971	yes	no mention when survey done in paper	1970		P. uterobilateralis			metacercariae			2nd intermediate	crab	Liberonautes latidactylus		19	82	Liberia	GrandGedeh	Konobo	Peloken, Barlu Creek			very low	river/stream	5.6697	-8.1179		geonames, app, google									location estimated, relatively precise
164	Voelker_1973		1971	yes	no mention when survey done in paper	1970		P. uterobilateralis			metacercariae			2nd intermediate	crab	Liberonautes latidactylus		4	33	Liberia	Bong	Fuamah	Waidei Creek	Waidei Creek, left tributary of the St. Paul River (Bong County). Locality 3 km above the mouth; rapids, bright forest, no higher water plants.	Y	very low	river/stream	6.907	-10.355			Neil added record dec 2018- I consolidated - as already had Waidei creek for this ref
165	Voelker_Nwokolo_1973		1971	yes	no mention when survey done in paper	1970		P. uterobilateralis			metacercariae	note- "prevalence of infection with metacercariae varied greatly in the different streams (Imo river near Umuahia not more than 30%, tributaries between Okigwi and Umuahia up to 100%"		2nd intermediate	crab	Sudanonautes africanus				Nigeria	Abia	Umuahia North	between Umuahia and Okigwi			very low	river/stream	5.7	7.378
166	Voelker_Nwokolo_1973		1971	yes	no mention when survey done in paper	1970		P. uterobilateralis			metacercariae	all Ezinachi crabs infected- for both species		2nd intermediate	crab	Sudanonautes africanus		20	20	Nigeria	Imo	Okigwe	Ezinachi		y	very low	market+streams	5.7486	7.3539			crabs both from market and collected from small forest tream nearby	low
167	Voelker_Nwokolo_1973		1971	yes	no mention when survey done in paper	1970		P. uterobilateralis			metacercariae	all Ezinachi crabs infected- for both species		2nd intermediate	crab	Sudanonautes floweri	Sudanonautes aubryi	25	25	Nigeria	Imo	Okigwe	Ezinachi		y	very low	market+streams	5.7486	7.3539			crabs both from market and collected from small forest tream nearby, alt gps in verbatim	low	5.75111	7.35434
168	Voelker_Nwokolo_1973		1971	yes	no mention when survey done in paper	1970		P. uterobilateralis			metacercariae			2nd intermediate	crab	Sudanonautes africanus				Nigeria	Abia	Umuahia North	Imo River near Umuahia			very low	river/stream	5.561	7.415
169	Voelker_Nwokolo_1973	Nwokolo_1972	1971	yes	no mention when survey done in paper	1970		P. uterobilateralis			adult worm	these same worms as Onuigbo_Nwako_1974- but in that paper didn't provide a drawing or image so leave occurrence as is		definitive	human	human		1	1	Nigeria	Enugu	Awgu	Teaching Hospital, University of Nigeria, Nsukka	Teaching Hospital Enugu		high	hospital- indirect	6.30091	7.46188											only africanus this far north and west- but hosptial occurrnece	Y
170	Voelker_Nwokolo_1973	Nwokolo_1972	1971	yes	no mention when survey done in paper	1970		P. uterobilateralis			eggs			definitive	human	human		66		Nigeria	Enugu	Awgu	Teaching Hospital, University of Nigeria, Nsukka	Teaching Hospital Enugu		high	hospital- indirect	6.30091	7.46188												Y
171	Voelker_Sachs_1977a		1975			1970		P. africanus			metacercariae			2nd intermediate	crab	Sudanonautes africanus		90	90	Cameroon	Sud-Ouest	Koupé Manengouba	(Mejeck creek 174)	Mejek		very low	river/stream	4.773	9.607		from map in paper (interpreted with GDAL georeferencer, bing maps)	Joris has named site as Mejeck-Creek								Uber- Mejek creek- mixed infection. orig record- 2 occurrences for both species. allocated name to this point- as representative to match table.
172	Voelker_Sachs_1977a		1975			1970		P. uterobilateralis			metacercariae			2nd intermediate	crab	Sudanonautes africanus		90	90	Cameroon	Sud-Ouest	Koupé Manengouba	(Mejeck creek 174)	Mejek		very low	river/stream	4.773	9.607		from map in paper (interpreted with GDAL georeferencer, bing maps)	Joris has named site as Mejeck-Creek								Uber- Mejek creek- mixed infection. orig record- 2 occurrences for both species. allocated name to this point- as representative to match table.
173	Voelker_Sachs_1977a		1975			1970		P. africanus			metacercariae			2nd intermediate	crab	Sudanonautes africanus				Cameroon	Sud-Ouest	Manyu	(Kembong 175)			very low	river/stream	5.585	9.152		from map in paper (interpreted with GDAL georeferencer, bing maps)	Kembong region- no name directly at point on map
174	Voelker_Sachs_1977a		1975			1970		P. africanus			metacercariae			2nd intermediate	crab	Sudanonautes floweri	Sudanonautes aubryi			Cameroon	Sud-Ouest	Meme	Rumpi Hills			very low	river/stream	5.081	9.338		from map in paper (interpreted with GDAL georeferencer, bing maps)	allocated name to this point. Manyemen region- no name directly at point
175	Voelker_Sachs_1977a		1975			1970		P. africanus			metacercariae			2nd intermediate	crab	Sudanonautes africanus				Cameroon	Sud-Ouest	Koupé Manengouba	Manyemen			very low	river/stream	5.143	9.372		from map in paper (interpreted with GDAL georeferencer, bing maps)									orig record- 2 occurrences for both species
176	Voelker_Sachs_1977a		1975			1970		P. africanus			metacercariae			2nd intermediate	crab	Sudanonautes africanus				Cameroon	Sud-Ouest	Meme	Ekombe	small ekombe		very low	river/stream	4.601	9.375		from map in paper (interpreted with GDAL georeferencer, bing maps)	or small Ekombe								orig record- 2 occurrences for both species, allocated name to this point- as representative to match table.
177	Voelker_Sachs_1977a		1975			1970		P. africanus			metacercariae			2nd intermediate	crab	Sudanonautes africanus				Cameroon	Sud-Ouest	Meme	Supe			very low	river/stream	5.088	9.383		from map in paper (interpreted with GDAL georeferencer, bing maps)									Uber- Supe- mixed infection. orig record- 2 occurrences for both species. allocated name to this point- as representative to match table.
178	Voelker_Sachs_1977a		1975			1970		P. uterobilateralis			metacercariae			2nd intermediate	crab	Sudanonautes africanus				Cameroon	Sud-Ouest	Meme	Supe			very low	river/stream	5.088	9.383		from map in paper (interpreted with GDAL georeferencer, bing maps)									Uber- Supe- mixed infection. orig record- 2 occurrences for both species. allocated name to this point- as representative to match table.
179	Voelker_Sachs_1977a		1975			1970		P. africanus			metacercariae			2nd intermediate	crab	Sudanonautes africanus				Cameroon	Sud-Ouest	Meme	Konye			very low	river/stream	4.826	9.417		from map in paper (interpreted with GDAL georeferencer, bing maps)									orig record- 2 occurrences for both species
180	Voelker_Sachs_1977a		1975			1970		P. africanus			metacercariae			2nd intermediate	crab	Potamonemus sp.	Sudanonautes pelli			Cameroon	Sud-Ouest	Meme	Mundama			very low	river/stream	4.563	9.466		from map in paper (interpreted with GDAL georeferencer, bing maps)									orig record- 2 occurrences for both species
181	Voelker_Sachs_1977a		1975			1970		P. africanus			metacercariae			2nd intermediate	crab	Sudanonautes africanus				Cameroon	Sud-Ouest	Meme	Kumba			very low	river/stream	4.648	9.466		from map in paper (interpreted with GDAL georeferencer, bing maps)	allocated name to this point- as representative to match table.
182	Voelker_Sachs_1977a		1975			1970		P. africanus			metacercariae			2nd intermediate	crab	Sudanonautes africanus				Cameroon	Sud-Ouest	Meme	(Konye 183)			very low	river/stream	4.771	9.476		from map in paper (interpreted with GDAL georeferencer, bing maps)	Konye region- no name directly at point on map
183	Voelker_Sachs_1977a		1975			1970		P. africanus			metacercariae			2nd intermediate	crab	Sudanonautes africanus				Cameroon	Sud-Ouest	Koupé Manengouba	(Konye 184)			very low	river/stream	4.926	9.495		from map in paper (interpreted with GDAL georeferencer, bing maps)	Supe region- no name directly at point on map
184	Voelker_Sachs_1977a		1975			1970		P. africanus			metacercariae			2nd intermediate	crab	Sudanonautes africanus				Cameroon	Sud-Ouest	Koupé Manengouba	(Konye 185)			very low	river/stream	4.722	9.523		from map in paper (interpreted with GDAL georeferencer, bing maps)	Konye region- no name directly at point on map
185	Voelker_Sachs_1977a		1975			1970		P. africanus			metacercariae			2nd intermediate	crab	Potamonemus sp.	Sudanonautes pelli			Cameroon	Sud-Ouest	Meme	(Mundama 186)			very low	river/stream	4.59	9.547		from map in paper (interpreted with GDAL georeferencer, bing maps)	Mundama region- no name direct on point
186	Voelker_Sachs_1977a		1975			1970		P. africanus			metacercariae			2nd intermediate	crab	Sudanonautes africanus				Cameroon	Sud-Ouest	Koupé Manengouba	(Mungo 187)			very low	river/stream	4.776	9.584		from map in paper (interpreted with GDAL georeferencer, bing maps)
187	Voelker_Sachs_1977a		1975			1970		P. africanus			metacercariae			2nd intermediate	crab	Sudanonautes africanus				Cameroon	Sud-Ouest	Koupé Manengouba	(Brutu 188)			very low	river/stream	4.788	9.592		from map in paper (interpreted with GDAL georeferencer, bing maps)
188	Voelker_Sachs_1977a		1975			1970		P. africanus			metacercariae			2nd intermediate	crab	Sudanonautes africanus				Cameroon	Sud-Ouest	Koupé Manengouba	Brutu			very low	river/stream	4.791	9.612		from map in paper (interpreted with GDAL georeferencer, bing maps)									orig record- 2 occurrences for both species, allocated name to this point- as representative to match table.
189	Voelker_Sachs_1977a		1975			1970		P. africanus			metacercariae			2nd intermediate	crab	Sudanonautes africanus				Cameroon	Sud-Ouest	Koupé Manengouba	Mahole			very low	river/stream	4.808	9.616		from map in paper (interpreted with GDAL georeferencer, bing maps)	allocated name to this point- as representative to match table.
190	Voelker_Sachs_1977a		1975			1970		P. africanus			metacercariae			2nd intermediate	crab	Sudanonautes africanus				Cameroon	Sud-Ouest	Koupé Manengouba	Ebonji			very low	river/stream	4.713	9.627		from map in paper (interpreted with GDAL georeferencer, bing maps)	allocated name to this point- as representative to match table.
191	Voelker_Sachs_1977a		1975			1970		P. africanus			metacercariae			2nd intermediate	crab	Sudanonautes africanus				Cameroon	Sud-Ouest	Koupé Manengouba	Ngussi			very low	river/stream	4.859	9.654		from map in paper (interpreted with GDAL georeferencer, bing maps)
192	Voelker_Sachs_1977a		1975			1970		P. africanus			metacercariae			2nd intermediate	crab	Potamonemus sp.	Sudanonautes pelli			Cameroon	Sud-Ouest	Koupé Manengouba	Mbabe			very low	river/stream	4.814	9.668		from map in paper (interpreted with GDAL georeferencer, bing maps)	allocated name to this point- as representative to match table.
193	Voelker_Sachs_1977a		1975			1970		P. africanus			metacercariae			2nd intermediate	crab	Sudanonautes africanus				Cameroon	Sud-Ouest	Koupé Manengouba	Nyasoso			very low	river/stream	4.826	9.685		from map in paper (interpreted with GDAL georeferencer, bing maps)	this name not on table								this name not on table
194	Voelker_Sachs_1977a		1975			1970		P. uterobilateralis			metacercariae			2nd intermediate	crab	Potamonemus sp.	Sudanonautes pelli			Cameroon	Sud-Ouest	Manyu	Ekok		Y	very low	river/stream	5.782	8.892		from map in paper (interpreted with GDAL georeferencer, bing maps)	S. pelli- infected. Host data initially recorded wrong. Joris labelled this occurrence as Ekok							crab data has been recorded wrong- species mixed w other Ekok occurrence	S. pelli- infected. Host data initially recorded wrong. Joris labelled this occurrence as Ekok
195	Voelker_Sachs_1977a		1975			1970		P. africanus			metacercariae			2nd intermediate	crab	Sudanonautes africanus		12	90	Cameroon	Sud-Ouest	Koupé Manengouba	(Mejeck creek 199)	Mejek		very low	river/stream	4.777	9.61		from map in paper (interpreted with GDAL georeferencer, bing maps)	Joris has named site as Mejeck-Creek								Uber- Mejek creek- mixed infection. orig record- 2 occurrences for both species. allocated name to this point- as representative to match table.
196	Voelker_Sachs_1977a		1975			1970		P. uterobilateralis			metacercariae			2nd intermediate	crab	Sudanonautes africanus		12	90	Cameroon	Sud-Ouest	Koupé Manengouba	(Mejeck creek 199)	Mejek		very low	river/stream	4.777	9.61		from map in paper (interpreted with GDAL georeferencer, bing maps)	Joris has named site as Mejeck-Creek								Uber- Mejek creek- mixed infection. orig record- 2 occurrences for both species. allocated name to this point- as representative to match table.
197	Voelker_Sachs_1977a		1975			1970		P. uterobilateralis			metacercariae			2nd intermediate	crab	Sudanonautes floweri	Sudanonautes aubryi			Cameroon	Sud-Ouest	Manyu	Ekok			very low	river/stream	5.825	8.892		from map in paper (interpreted with GDAL georeferencer, bing maps)	S. aubryui- infected. Host data initially recorded wrong							crab data has been recorded wrong- species mixed w other Ekok occurrence	S. aubryui- infected. Host data initially recorded wrong
198	Voelker_Sachs_1977a		1975			1970		P. uterobilateralis			metacercariae			2nd intermediate	crab	Potamonemus sp.	Sudanonautes pelli			Cameroon	Sud-Ouest	Manyu	(Nchang 201)			very low	river/stream	5.753	9.1		from map in paper (interpreted with GDAL georeferencer, bing maps)	Nchang region- no name directly at point on map
199	Voelker_Sachs_1977a		1975			1970		P. uterobilateralis			metacercariae			2nd intermediate	crab	Sudanonautes africanus				Cameroon	Sud-Ouest	Manyu	(Nchang 202)			very low	river/stream	5.717	9.16		from map in paper (interpreted with GDAL georeferencer, bing maps)	Nchang region- no name directly at point on map
200	Voelker_Sachs_1977a		1975			1970		P. uterobilateralis			metacercariae			2nd intermediate	crab	Sudanonautes africanus				Cameroon	Sud-Ouest	Manyu	(Kembong 203)			very low	river/stream	5.636	9.176		from map in paper (interpreted with GDAL georeferencer, bing maps)	Kembong region- no name directly at point on map
201	Voelker_Sachs_1977a		1975			1970		P. uterobilateralis			metacercariae			2nd intermediate	crab	Potamonemus sp.	Sudanonautes pelli			Cameroon	Sud-Ouest	Manyu	(Kembong 203)			very low	river/stream	5.585	9.2		from map in paper (interpreted with GDAL georeferencer, bing maps)	Kembong region- no name directly at point on map
202	Voelker_Sachs_1977a		1975			1970		P. uterobilateralis			metacercariae			2nd intermediate	crab	Sudanonautes africanus				Cameroon	Sud-Ouest	Manyu	Nchang			very low	river/stream	5.721	9.216		from map in paper (interpreted with GDAL georeferencer, bing maps)	allocated name to this point- as representative to match table.
203	Voelker_Sachs_1977a		1975			1970		P. africanus			metacercariae			2nd intermediate	crab	Sudanonautes floweri	Sudanonautes aubryi			Cameroon	Sud-Ouest	Manyu	Kembong			very low	river/stream	5.634	9.227		from map in paper (interpreted with GDAL georeferencer, bing maps)									Uber- Kembong- mixed infection. orig record- 2 occurrences for both species. allocated name to this point- as representative to match table.
204	Voelker_Sachs_1977a		1975			1970		P. uterobilateralis			metacercariae			2nd intermediate	crab	Sudanonautes floweri	Sudanonautes aubryi			Cameroon	Sud-Ouest	Manyu	Kembong			very low	river/stream	5.634	9.227		from map in paper (interpreted with GDAL georeferencer, bing maps)									Uber- Kembong- mixed infection. orig record- 2 occurrences for both species. allocated name to this point- as representative to match table.
205	Voelker_Sachs_1977a		1975			1970		P. uterobilateralis			metacercariae			2nd intermediate	crab	Potamonemus sp.	Sudanonautes pelli			Cameroon	Sud-Ouest	Manyu	Mamfe			very low	river/stream	5.712	9.259		from map in paper (interpreted with GDAL georeferencer, bing maps)
206	Voelker_Sachs_1977a		1975			1970		P. uterobilateralis			metacercariae			2nd intermediate	crab	Sudanonautes africanus				Cameroon	Sud-Ouest	Koupé Manengouba	(Supe 208)			very low	river/stream	5.094	9.434		from map in paper (interpreted with GDAL georeferencer, bing maps)	Manyemen region- no name directly at point								Supe region- no name directly at point
207	Voelker_Sachs_1977a		1975			1970		P. uterobilateralis			metacercariae			2nd intermediate	crab	Sudanonautes africanus				Cameroon	Sud-Ouest	Manyu	Nguti			very low	river/stream	5.347	9.438		from map in paper (interpreted with GDAL georeferencer, bing maps)	Nguti from table think refing the Zahra paper								Nguti from table think refing the Zahra paper
208	Voelker_Sachs_1977a		1975			1970		P. uterobilateralis			metacercariae			2nd intermediate	crab	Sudanonautes africanus				Cameroon	Sud-Ouest	Manyu	Acheum			very low	river/stream	5.496	9.472		from map in paper (interpreted with GDAL georeferencer, bing maps)	not on table but is on map								not on table but is on map
209	Voelker_Sachs_1977a		1975			1970		P. uterobilateralis			metacercariae			2nd intermediate	crab	Sudanonautes africanus				Cameroon	Sud-Ouest	Manyu	Bakebe			very low	river/stream	5.602	9.483		from map in paper (interpreted with GDAL georeferencer, bing maps)
210	Voelker_Sachs_1977a		1975			1970		P. uterobilateralis			metacercariae			2nd intermediate	crab	Sudanonautes africanus				Cameroon	Sud-Ouest	Manyu	Tinto			very low	river/stream	5.596	9.705		from map in paper (interpreted with GDAL georeferencer, bing maps)
211	Voelker_Sachs_1977a		1973		1973-1974	1970		P. uterobilateralis			metacercariae			2nd intermediate	crab	Sudanonautes africanus				Nigeria	Abia	Isuikwua	Avuvu			very low	river/stream	5.691	7.43		from map in paper (interpreted with GDAL georeferencer, bing maps)	close to Nunya on google
212	Voelker_Sachs_1977a		1973		1973-1974	1970		P. uterobilateralis			metacercariae			2nd intermediate	crab	Sudanonautes africanus				Nigeria	Abia	Umuahia North	(Ofeme 215)			very low	river/stream	5.627	7.439		from map in paper (interpreted with GDAL georeferencer, bing maps)	no name directly at point on map								no name directly at point on map
213	Voelker_Sachs_1977a		1973		1973-1974	1970		P. uterobilateralis			metacercariae			2nd intermediate	crab	Sudanonautes africanus				Nigeria	Abia	Umuahia North	(Umuagu 216)			very low	river/stream	5.609	7.444		from map in paper (interpreted with GDAL georeferencer, bing maps)
214	Voelker_Sachs_1977a		1973		1973-1974	1970		P. uterobilateralis			metacercariae			2nd intermediate	crab	Sudanonautes floweri	Sudanonautes aubryi			Nigeria	Abia	Umuahia North	Umuagu			very low	river/stream	5.625	7.45		from map in paper (interpreted with GDAL georeferencer, bing maps)	allocated name to this point- as representative to match table.
215	Voelker_Sachs_1977a		1973		1973-1974	1970		P. uterobilateralis			metacercariae			2nd intermediate	crab	Sudanonautes floweri	Sudanonautes aubryi			Nigeria	Abia	Umuahia North	Amaogu			very low	river/stream	5.614	7.46		from map in paper (interpreted with GDAL georeferencer, bing maps)	allocated name to this point- as representative to match table.
216	Voelker_Sachs_1977a		1976	yes	check	1970		P. uterobilateralis			metacercariae			2nd intermediate	crab	Sudanonautes floweri	Sudanonautes aubryi			Nigeria	Abia	Arochukwu	Arochukwu			very low	river/stream	5.355	7.938		from map in paper (interpreted with GDAL georeferencer, bing maps)	where is geoloc point..								where is geoloc point..
217	Voelker_Sachs_1977a		1976	yes	check	1970		P. uterobilateralis			metacercariae			2nd intermediate	crab	Sudanonautes floweri	Sudanonautes aubryi			Nigeria	Cross River	Biase	Amachi			very low	river/stream	5.375	8.049		from map in paper (interpreted with GDAL georeferencer, bing maps)	this the point								this the point
218	Voelker_Sachs_1977a		1973		1973-1974	1970		P. uterobilateralis			metacercariae			2nd intermediate	crab	Sudanonautes africanus				Nigeria	Imo	IdeatoNo	(Agbodu 221)			very low	river/stream	5.869	7.252		from map in paper (interpreted with GDAL georeferencer, bing maps)	Agbodu region- no name directly at point on map
219	Voelker_Sachs_1977a		1973		1973-1974	1970		P. uterobilateralis			metacercariae			2nd intermediate	crab	Sudanonautes floweri	Sudanonautes aubryi			Nigeria	Imo	Okigwe	Agbodu			very low	river/stream	5.865	7.257		from map in paper (interpreted with GDAL georeferencer, bing maps)	allocated name to this point- as representative to match table.
220	Voelker_Sachs_1977a		1973		1973-1974	1970		P. uterobilateralis			metacercariae			2nd intermediate	crab	Sudanonautes africanus				Nigeria	Imo	Unuimo	Umuna			very low	river/stream	5.782	7.271		from map in paper (interpreted with GDAL georeferencer, bing maps)
221	Voelker_Sachs_1977a		1973		1973-1974	1970		P. uterobilateralis			metacercariae			2nd intermediate	crab	Sudanonautes africanus				Nigeria	Imo	Okigwe	(Agbodu 224)			very low	river/stream	5.863	7.286		from map in paper (interpreted with GDAL georeferencer, bing maps)	Agbodu region- no name directly at point on map
222	Voelker_Sachs_1977a		1973		1973-1974	1970		P. uterobilateralis			metacercariae			2nd intermediate	crab	Sudanonautes africanus				Nigeria	Imo	Okigwe	Amuro 225			very low	river/stream	5.798	7.287		from map in paper (interpreted with GDAL georeferencer, bing maps)	Amuro region- no name directly at point on map
223	Voelker_Sachs_1977a		1973		1973-1974	1970		P. uterobilateralis			metacercariae			2nd intermediate	crab	Sudanonautes floweri	Sudanonautes aubryi			Nigeria	Imo	Okigwe	Amuro 226			very low	river/stream	5.791	7.289		from map in paper (interpreted with GDAL georeferencer, bing maps)	Amuro region- no name directly at point on map
224	Voelker_Sachs_1977a		1973		1973-1974	1970		P. uterobilateralis			metacercariae			2nd intermediate	crab	Sudanonautes floweri	Sudanonautes aubryi			Nigeria	Imo	Okigwe	(Umukele 228)			very low	river/stream	5.872	7.318		from map in paper (interpreted with GDAL georeferencer, bing maps)	Umukele region- no name directly at point on map								Umukele region- no name directly at point on map
225	Voelker_Sachs_1977a		1973		1973-1974	1970		P. uterobilateralis			metacercariae			2nd intermediate	crab	Sudanonautes floweri	Sudanonautes aubryi			Nigeria	Imo	Okigwe	(Amuro 229)			very low	river/stream	5.802	7.322		from map in paper (interpreted with GDAL georeferencer, bing maps)	Amuro region- no name directly at point on map
226	Voelker_Sachs_1977a		1973		1973-1974	1970		P. uterobilateralis			metacercariae			2nd intermediate	crab	Sudanonautes africanus				Nigeria	Imo	Okigwe	Amuro			very low	river/stream	5.807	7.322		from map in paper (interpreted with GDAL georeferencer, bing maps)	allocated name to this point- as representative to match table. Amuro region- no point right next to Amuro
227	Voelker_Sachs_1977a		1973		1973-1974	1970		P. uterobilateralis			metacercariae			2nd intermediate	crab	Sudanonautes africanus				Nigeria	Imo	Okigwe	Umukele			very low	river/stream	5.856	7.322		from map in paper (interpreted with GDAL georeferencer, bing maps)
228	Voelker_Sachs_1977a		1973		1973-1974	1970		P. uterobilateralis			metacercariae			2nd intermediate	crab	Sudanonautes africanus				Nigeria	Imo	Okigwe	(Umukele 232)			very low	river/stream	5.838	7.33		from map in paper (interpreted with GDAL georeferencer, bing maps)	Umukele region- no name directly at point on map								Umukele region- no name directly at point on map
229	Voelker_Sachs_1977a		1973		1973-1974	1970		P. uterobilateralis			metacercariae			2nd intermediate	crab	Sudanonautes floweri	Sudanonautes aubryi			Nigeria	Imo	Okigwe	Ezinachi			very low	river/stream	5.751	7.348		from map in paper (interpreted with GDAL georeferencer, bing maps)	allocated name to this point- as closest and as representative to match table.
230	Voelker_Sachs_1977a		1973		1973-1974	1970		P. uterobilateralis			metacercariae			2nd intermediate	crab	Sudanonautes africanus				Nigeria	Imo	Okigwe	(Ezinachi 234)			very low	river/stream	5.765	7.352		from map in paper (interpreted with GDAL georeferencer, bing maps)	Ezinachi region-no name directly at point on map
231	Voelker_Sachs_1977a		1973		1973-1974	1970		P. uterobilateralis			metacercariae			2nd intermediate	crab	Sudanonautes africanus				Nigeria	Imo	Okigwe	(Ezinachi 235)			very low	river/stream	5.742	7.353		from map in paper (interpreted with GDAL georeferencer, bing maps)	Ezinachi region-no name directly at point on map
232	Voelker_Sachs_1977a		1973		1973-1974	1970		P. uterobilateralis			metacercariae			2nd intermediate	crab	Sudanonautes africanus				Nigeria	Imo	Okigwe	(Ezinachi 236)			very low	river/stream	5.771	7.358		from map in paper (interpreted with GDAL georeferencer, bing maps)	Ezinachi region-no name directly at point on map
233	Voelker_Sachs_1977a		1973		1973-1974	1970		P. uterobilateralis			metacercariae			2nd intermediate	crab	Sudanonautes africanus				Nigeria	Imo	Okigwe	(Ezinachi 237)			very low	river/stream	5.755	7.362		from map in paper (interpreted with GDAL georeferencer, bing maps)	Ezinachi region-no name directly at point on map
234	Voelker_Sachs_1977a		1973		1973-1974	1970		P. uterobilateralis			metacercariae			2nd intermediate	crab	Sudanonautes africanus				Nigeria	Imo	Okigwe	(Ezinachi 238)			very low	river/stream	5.749	7.364		from map in paper (interpreted with GDAL georeferencer, bing maps)	Ezinachi region-no name directly at point on map
235	Voelker_Sachs_1977a		1973		1973-1974	1970		P. uterobilateralis			metacercariae			2nd intermediate	crab	Sudanonautes africanus				Nigeria	Imo	Okigwe	(Ezinachi 239)			very low	river/stream	5.764	7.364		from map in paper (interpreted with GDAL georeferencer, bing maps)	Ezinachi region-no name directly at point on map
236	Voelker_Sachs_1977a		1973		1973-1974	1970		P. uterobilateralis			metacercariae			2nd intermediate	crab	Sudanonautes floweri	Sudanonautes aubryi			Nigeria	Imo	Okigwe	Ugwaku			very low	river/stream	5.718	7.381		from map in paper (interpreted with GDAL georeferencer, bing maps)	allocated name to this point- as representative to match table. Amuro region- no point right next to Amuro
237	Voelker_Sachs_1977a		1973		1973-1974	1970		P. uterobilateralis			metacercariae			2nd intermediate	crab	Sudanonautes africanus				Nigeria	Imo	Okigwe	Nunya			very low	river/stream	5.712	7.396		from map in paper (interpreted with GDAL georeferencer, bing maps)	on google point 214 closer but not on paper map								on google point 214 closer but not on paper map
238	Voelker_Sachs_1977a		1976	yes	check	1970		NA			NA			2nd intermediate	crab	Potamonautes reidi	Potamonautes ecorssei	0		Nigeria	Cross River	Biase	(Amachi)			very low	river/stream	5.414	8.01	absense data	from map in paper (interpreted with GDAL georeferencer, bing maps)
239	Voelker_Sachs_1977a		1975			1970		NA			NA			2nd intermediate	crab	Sudanonautes africanus		0		Cameroon	Littoral	Moungo	Nyombe			very low	river/stream	4.548	9.684	absense data	from map in paper (interpreted with GDAL georeferencer, bing maps)
240	Voelker_Sachs_1977a		1975			1970		NA			NA			2nd intermediate	crab	Sudanonautes africanus		0		Cameroon	Nord-Ouest	Mezam	Bamenda			very low	river/stream	5.876	10.098	absense data	from map in paper (interpreted with GDAL georeferencer, bing maps)	allocated name to this point- as representative to match table.
241	Voelker_Sachs_1977a		1975			1970		NA			NA			2nd intermediate	crab	Sudanonautes africanus		0		Cameroon	Sud-Ouest	Koupé Manengouba	Ehom			very low	river/stream	4.755	9.602	absense data	from map in paper (interpreted with GDAL georeferencer, bing maps)	allocated name to this point- as representative to match table.
242	Voelker_Sachs_1977a		1975			1970		NA			NA			2nd intermediate	crab	Sudanonautes africanus		0		Cameroon	Sud-Ouest	Koupé Manengouba	Nlog			very low	river/stream	4.87	9.696	absense data	from map in paper (interpreted with GDAL georeferencer, bing maps)									not actually on map- listed in paper
243	Voelker_Sachs_1977a		1975			1970		NA			NA			2nd intermediate	crab	Sudanonautes africanus		0		Cameroon	Sud-Ouest	Koupé Manengouba	Ndum			very low	river/stream	4.869	9.712	absense data	from map in paper (interpreted with GDAL georeferencer, bing maps)									not actually on map- listed in paper
244	Voelker_Sachs_1977a		1975			1970		NA			NA			2nd intermediate	crab	Sudanonautes africanus		0		Cameroon	Sud-Ouest	Koupé Manengouba	Kak			very low	river/stream	4.884	9.713	absense data	from map in paper (interpreted with GDAL georeferencer, bing maps)									not actually on map- listed in paper
245	Voelker_Sachs_1977a		1973		1973-1974	1970		NA			NA			2nd intermediate	crab	Sudanonautes africanus		0		Nigeria	Abia	Isuikwua	(Uturu)			very low	river/stream	5.824	7.432	absense data	from map in paper (interpreted with GDAL georeferencer, bing maps)	name not on table (non-inf)								name not on table (non-inf)
246	Voelker_Sachs_1977a		1976	yes	check	1970		NA			NA			2nd intermediate	crab	Sudanonautes africanus		0		Nigeria	Abia	Bende	(Ozuakoli)			very low	river/stream	5.666	7.566	absense data	from map in paper (interpreted with GDAL georeferencer, bing maps)	name not on table (non-inf)								name not on table (non-inf)
247	Voelker_Sachs_1977a		1976	yes	check	1970		NA			NA			2nd intermediate	crab	Sudanonautes africanus		0		Nigeria	Abia	Arochukwu	(Bende)			very low	river/stream	5.57	7.658	absense data	from map in paper (interpreted with GDAL georeferencer, bing maps)	name not on table (non-inf)								name not on table (non-inf)
248	Voelker_Sachs_1977a		1976	yes	check	1970		NA			NA			2nd intermediate	crab	Sudanonautes africanus		0		Nigeria	Abia	Ohafia Abia	(Abiriba)			very low	river/stream	5.668	7.84	absense data	from map in paper (interpreted with GDAL georeferencer, bing maps)	name not on table (non-inf)								name not on table (non-inf)
249	Voelker_Sachs_1977a		1976	yes	check	1970		NA			NA			2nd intermediate	crab	Sudanonautes africanus		0		Nigeria	Anambra	AwkaNort	Amanse			very low	river/stream	6.279	7.084	absense data	from map in paper (interpreted with GDAL georeferencer, bing maps)	non-inf crab								non-inf crab
250	Voelker_Sachs_1977a		1976	yes	check	1970		NA			NA			2nd intermediate	crab	Sudanonautes africanus		0		Nigeria	Anambra	OrumbaSo	(Nwafija)			very low	river/stream	6.017	7.236	absense data	from map in paper (interpreted with GDAL georeferencer, bing maps)	site not on paper map								site not on paper map
251	Voelker_Sachs_1977a		1976	yes	check	1970		NA			NA			2nd intermediate	crab	Sudanonautes africanus		0		Nigeria	Ebonyi	Ivo	(Ake-Eze2)			very low	river/stream	5.907	7.603	absense data	from map in paper (interpreted with GDAL georeferencer, bing maps)	no name on map								no name on map
252	Voelker_Sachs_1977a		1976	yes	check	1970		NA			NA			2nd intermediate	crab	Sudanonautes africanus		0		Nigeria	Ebonyi	Ohaozara	(Ake-Eze4)			very low	river/stream	5.946	7.703	absense data	from map in paper (interpreted with GDAL georeferencer, bing maps)	no name on map								no name on map
253	Voelker_Sachs_1977a		1976	yes	check	1970		NA			NA			2nd intermediate	crab	Sudanonautes africanus		0		Nigeria	Ebonyi	Afikpo	(Afikpo)			very low	river/stream	5.864	7.91	absense data	from map in paper (interpreted with GDAL georeferencer, bing maps)	no name on map								no name on map
254	Voelker_Sachs_1977a		1973		1973-1974	1970		NA			NA			2nd intermediate	crab	Sudanonautes floweri	Sudanonautes aubryi	0		Nigeria	Abia	Umuahia North	Ofeme			very low	river/stream	5.638	7.429	absense data	from map in paper (interpreted with GDAL georeferencer, bing maps)	allocated name to this point- as representative to match table.
255	Voelker_Sachs_1977a		1976	yes	check	1970		NA			NA			2nd intermediate	crab	Sudanonautes floweri	Sudanonautes aubryi	0		Nigeria	Ebonyi	Ivo	(Ake-Eze1)			very low	river/stream	5.884	7.577	absense data	from map in paper (interpreted with GDAL georeferencer, bing maps)	no name on map								no name on map
256	Voelker_Sachs_1977a		1976	yes	check	1970		NA			NA			2nd intermediate	crab	Sudanonautes floweri	Sudanonautes aubryi	0		Nigeria	Ebonyi	Ivo	(Ake-Eze3)			very low	river/stream	5.931	7.66	absense data	from map in paper (interpreted with GDAL georeferencer, bing maps)	no name on map								no name on map
257	Voelker_Sachs_1977a		1976	yes	check	1970		NA			NA			2nd intermediate	crab	Sudanonautes floweri	Sudanonautes aubryi	0		Nigeria	Ebonyi	Abakalik	Abakaliki			very low	river/stream	6.311	8.153	absense data	from map in paper (interpreted with GDAL georeferencer, bing maps)	non-inf crab								non-inf crab
258	Voelker_Sachs_1977a		1976	yes	check	1970		NA			NA			2nd intermediate	crab	Sudanonautes floweri	Sudanonautes aubryi	0		Nigeria	Enugu	Awgu	Awgu			very low	river/stream	6.097	7.479	absense data	from map in paper (interpreted with GDAL georeferencer, bing maps)	non-inf crab								non-inf crab
259	Voelker_Sachs_1977a		1976	yes	check	1970		NA			NA			2nd intermediate	crab	Sudanonautes floweri	Sudanonautes aubryi	0		Nigeria	Enugu	Aninri	Uduma			very low	river/stream	6.097	7.607	absense data	from map in paper (interpreted with GDAL georeferencer, bing maps)	non-inf crab								non-inf crab
260	Voelker_Sachs_1977a		1976	yes	check	1970		NA			NA			2nd intermediate	crab	Sudanonautes floweri	Sudanonautes aubryi	0		Nigeria	Imo	Oguta	(Uzombe)			very low	river/stream	5.635	6.868	absense data	from map in paper (interpreted with GDAL georeferencer, bing maps)	name not on table (non-inf). Izombe on google								name not on table (non-inf). Izombe on google
261	Voelker_Sachs_1977a		1976	yes	check	1970		NA			NA			2nd intermediate	crab	Sudanonautes floweri	Sudanonautes aubryi	0		Nigeria	Imo	Owerri North	(Owerri)			very low	river/stream	5.439	7.058	absense data	from map in paper (interpreted with GDAL georeferencer, bing maps)
262	Voelker_Sachs_1977a	Voelker and Nwokolo, 1973	1976	yes	check	1970		NA			NA		Sudanonautes aubryi	2nd intermediate	crab	Sudanonautes floweri	Sudanonautes aubryi	0		Nigeria	Imo	Oguta	(NJABA)			very low	river/stream	5.747	6.786	absense data	from map in paper (interpreted with GDAL georeferencer, bing maps)	think name on paper map name of river							are these localities refd in the table or from other papers?	think name on paper map name of river
263	Voelker_Sachs_1977a		1975			1970		NA			NA			2nd intermediate	crab	Potamonemus sp.	Sudanonautes pelli	0		Cameroon	Sud-Ouest	Manyu	(Ekok 268)			very low	river/stream	5.782	8.892	absense data	from map in paper (interpreted with GDAL georeferencer, bing maps)	Joris had orig recorded site as Ekok.								Joris had orig recorded site as Ekok. This site- exact coords as 198
264	Voelker_Sachs_1977a		1975			1970		NA			NA			2nd intermediate	crab	Potamonemus sp.	Sudanonautes pelli	0		Cameroon	Nord-Ouest	Mezam	(Bamenda 269)			very low	river/stream	5.872	10.147	absense data	from map in paper (interpreted with GDAL georeferencer, bing maps)
265	Voelker_Sachs_1977a		1975			1970		NA			NA			2nd intermediate	crab	Potamonemus sp.	Sudanonautes pelli	0		Cameroon	Sud-Ouest	Koupé Manengouba	(Nyasoso 270)			very low	river/stream	4.822	9.682	absense data	from map in paper (interpreted with GDAL georeferencer, bing maps)
266	Voelker_Sachs_1977b		1975			1970	survey	P. africanus			adult worm			definitive	mammal	Mandrillus leucophaeus				Cameroon	Sud-Ouest	Koupé Manengouba	Lower Bakossi (Meme Div.)			very low	forest/nearby settlement	4.85	9.6			around Mahole, Ngussi, Nyasoso
267	Voelker_Sachs_1977b					1970		NA			NA			definitive	mammal	Cercocebus galeritus		0	2	Cameroon	Sud-Ouest	Koupé Manengouba	Lower Bakossi (Meme Div.)			very low	forest/nearby settlement	4.85	9.6
268	Voelker_Sachs_1977b					1970		NA			NA			definitive	mammal	Cercopithecus mona		0	2	Cameroon	Sud-Ouest	Koupé Manengouba	Lower Bakossi (Meme Div.)			very low	forest/nearby settlement	4.85	9.6
269	Voelker_Sachs_1977b					1970		NA			NA			definitive	mammal	Galagoides demidovii		0	1	Cameroon	Sud-Ouest	Koupé Manengouba	Lower Bakossi (Meme Div.)			low	forest/nearby settlement	4.85	9.6
270	Voelker_Sachs_1977b		1975			1970	survey	P. africanus			eggs	natural infection		definitive	mammal	Mandrillus leucophaeus		2	10	Cameroon	Sud-Ouest	Koupé Manengouba	Lower Bakossi (Meme Div.)			very low	forest/nearby settlement	4.85	9.6			around Mahole, Ngussi, Nyasoso
271	Voelker_Sachs_1977b		1975			1970	survey	P. africanus			adult worm	natural infection		definitive	mammal	Perodicticus potto		1	2	Cameroon	Sud-Ouest	Koupé Manengouba	Mt. Kupe		Y	very low	forest/nearby settlement	4.8	9.7			Forest around Mt. Kupe
272	Voelker_Sachs_1977b		1975			1970	survey	P. africanus			adult worm	natural infection		definitive	mammal	Perodicticus potto		1	2	Cameroon	Sud-Ouest	Koupé Manengouba	Mt. Kupe		Y	very low	forest/nearby settlement	4.8	9.7			Forest around Mt. Kupe
273	Voelker_Sachs_1977b		1974		no mention when survey done in paper	1970	survey	P. africanus			adult worm	experimenal infection		definitive	mammal	Mandrillus leucophaeus		1	3	Cameroon										no								Southwest	Sachs and Voekler in cumberlidge ref list
274	Voelker_Sachs_1977b		1974		no mention when survey done in paper	1970	survey	P. africanus			adult worm	experimenal infection		definitive	mammal	Mandrillus leucophaeus		1	3	Cameroon										no								Southwest	Sachs and Voekler in cumberlidge ref list
275	Voelker_Sachs_1985	refs 3 case reports from Mittone in Sachs et al. 1983	1981			1980		P. uterobilateralis			metacercariae	10% infected		2nd intermediate	crab	Sudanonautes africanus				Gabon	Moyen-Ogooué	Ogooué et des Lacs	Mittoné		Y	very low	river/stream	-0.616667	10.2167		geonames										y
276	Voelker_Sachs_1985	Sachs_etal_1983	1981			1980		P. uterobilateralis			metacercariae			2nd intermediate	crab	Sudanonautes floweri	Sudanonautes aubryi			Gabon	Moyen-Ogooué	Ogooué et des Lacs	Mittoné		Y	very low	river/stream	-0.616667	10.2167		geonames										y
277	Voelker_Vogel_1965		1962		no mention when survey done in paper	1960		P. uterobilateralis			adult worm			definitive	mammal	Atilax paludinosus		1	1	Liberia	Nimba	Saclepea	Duo Town				forest/nearby settlement	6.9308	-9.11774		Google maps
278	Vogel_Crewe_1965		1962		1962-1963	1960		P. africanus			eggs			definitive	human	Human		30	265	Cameroon	Sud-Ouest	Meme						4.64506	9.48405		Bing maps
279	Vogel_Crewe_1965		1962		1962-1963	1960	survey	P. africanus			adult worm			definitive	mammal	Crossarchus obscurus		5	5	Cameroon	Sud-Ouest	Meme				very low	forest/nearby settlement	4.64506	9.48405		Bing maps
280	Vogel_Crewe_1965		1962		1962-1963	1960	survey	P. africanus			adult worm	Not natural infection, was fed crabs		definitive	mammal	dog		1	35	Cameroon	Sud-Ouest	Koupé Manengouba	Nyassoso		Y	low	village/settlement	4.82825	9.67671	no	Bing maps
281	Vogel_Crewe_1965		1962		1962-1963	1960	survey	P. africanus			eggs	No natural infection, was fed crabs		definitive	mammal	dog		1	35	Cameroon	Sud-Ouest	Koupé Manengouba	Nyassoso		Y	low	village/settlement	4.82825	9.67671	no	Bing maps
282	Vogel_Crewe_1965		1962		1962-1963	1960	survey	Paragonimus sp.			immature			definitive	mammal	Civettictis civetta		1	5	Cameroon	Sud-Ouest	Meme				very low	forest/nearby settlement	4.64506	9.48405		Bing maps
283	Vogel_Crewe_1965		1962		1962-1963	1960	survey	Paragonimus sp.			immature			definitive	mammal	Atilax paludinosus		1	1	Cameroon	Sud-Ouest	Meme				very low	forest/nearby settlement	4.64506	9.48405		Bing maps
284	Vogel_Crewe_1965		1962		1962-1963	1960	survey	P. uterobilateralis			adult worm	No natural infection, was fed crabs		definitive	mammal	dog		1	35	Cameroon	Sud-Ouest	Koupé Manengouba	Nyassoso		Y	low	village/settlement	4.82825	9.67671	no	Bing maps
285	Vogel_Crewe_1965		1962		1962-1963	1960	survey	P. uterobilateralis			eggs	No natural infection, was fed crabs		definitive	mammal	dog		1	35	Cameroon	Sud-Ouest	Koupé Manengouba	Nyassoso		Y	low	village/settlement	4.82825	9.67671	no	Bing maps
286	Yarwood_Elmes_1943		1941	yes	no mention when survey done in paper	1940		Poikilorchis congolensis			eggs	retroauricular cyst- just above temporal bone, classic poikilorchis, then another cyst in neck	case report	definitive	human	human		1	1	Nigeria	Rivers	Ahoada West	Okarki			medium	village/settlement	4.98334	6.42877									Owerri province
287	Zahra_1952		1950	yes	no mention when survey done in paper	1950		Paragonimus sp.			eggs			definitive	human	human		24	223	Cameroon	Sud-Ouest	Koupé Manengouba	Ndum village		Y	medium	village/settlement	4.8736	9.7144
288	Zahra_1952		1950	yes	no mention when survey done in paper	1950		Paragonimus sp.			eggs			definitive	human	human		11	97	Cameroon	Sud-Ouest	Koupé Manengouba	Nguti village		Y	medium	village/settlement	5.3299	9.4185
289	Zahra_1952		1950	yes	no mention when survey done in paper	1950		Paragonimus sp.			eggs			definitive	human	human		38	375	Cameroon	Sud-Ouest	Koupé Manengouba	Nyassoso village		Y	medium	village/settlement	4.8277	9.6811
290	Zahra_1952		1950	yes	no mention when survey done in paper	1950		Paragonimus sp.			eggs			definitive	human	human		23	407	Cameroon	Sud-Ouest	Koupé Manengouba			Y	medium	village/settlement	4.7466	9.6705
291	Zahra_1952		1950	yes	no mention when survey done in paper	1950		Paragonimus sp.			eggs			definitive	human	human		23	407	Cameroon	Sud-Ouest	Koupé Manengouba	Tombel		Y	medium	village/settlement	4.7466	9.6705
292	Aka_etal_2008b		2006		mar-aug 2006	2000														Cote d'Ivoire			Lakota		Y			5.85139	-5.68163	no		this occurrence general region- actual localities in paper							Neil idenfified reference dec 2018	general region- actual localities in paper
293	Cabaret_etal_1999		1997	yes		1990		Paragonimus sp.												Cameroon	Sud-Ouest	Meme	Kumba		Y			4.6363	9.4469		geonames							Faranah region	Neil idenfified reference dec 2018		y
294	Cabaret_etal_1999		1997	yes		1990		P. africanus												Cameroon	Sud-Ouest	Meme	Kumba		Y			4.6363	9.4469		geonames							Faranah region	Neil idenfified reference dec 2018		y
295	Cabaret_etal_1999		1997	yes		1990		Paragonimus sp.												Cameroon	Sud-Ouest	Koupé Manengouba	Mahole	Maholle	Y	medium	village/settlement	4.74639	9.67028										Neil idenfified reference dec 2018		y
296	Cabaret_etal_1999		1997	yes		1990		P. africanus												Cameroon	Sud-Ouest	Koupé Manengouba	Mahole	Maholle	Y	medium	village/settlement	4.74639	9.67028										Neil idenfified reference dec 2018		y
297	Cabaret_etal_1999		1997	yes		1990		P. uterobilateralis			eggs	eggs in stool		definitive	human	human		1		DRC										not georeferenced										no info where patient from
298	MoyouSomo_etal_1983		1981	yes	no mention when survey done in paper	1980		Paragonimus sp.			metacercariae			2nd intermediate	crab	Sudanonautes africanus				Cameroon	Sud-Ouest		Ngussi		Y	very low	river/stream	4.859	9.654		Bing maps								Neil idenfified reference dec 2018
299	MoyouSomo_etal_1983		1981	yes	no mention when survey done in paper	1980		Paragonimus sp.			eggs			definitive	human	human				Cameroon	Sud-Ouest		Ngussi village		Y	medium	village/settlement	4.8327	9.66019		google	no settlement visible at point on google							Neil idenfified reference dec 2018
300	MoyouSomo_etal_1983		1981	yes	no mention when survey done in paper	1980		Paragonimus sp.			metacercariae			2nd intermediate	crab	Sudanonautes africanus				Cameroon	Sud-Ouest		Bulutu			very low	river/stream	4.78389	9.6025		paper
301	MoyouSomo_etal_1983		1981	yes	no mention when survey done in paper	1980		Paragonimus sp.			metacercariae			2nd intermediate	crab	Sudanonautes africanus				Cameroon	Sud-Ouest		Ebonji			very low	river/stream	4.72105	9.60618
302	MoyouSomo_etal_1983		1981	yes	no mention when survey done in paper	1980		Paragonimus sp.			metacercariae			2nd intermediate	crab	Sudanonautes africanus				Cameroon	Sud-Ouest		Ehom			very low	river/stream	4.755	9.602		Bing maps
303	MoyouSomo_etal_1983		1981	yes	no mention when survey done in paper	1980		Paragonimus sp.			eggs			definitive	human	human				Cameroon	Sud-Ouest		Bulutu village			medium	village/settlement	4.78389	9.6025
304	MoyouSomo_etal_1983		1981	yes	no mention when survey done in paper	1980		Paragonimus sp.			eggs			definitive	human	human				Cameroon	Sud-Ouest		Ebonji village			medium	village/settlement	4.72255	9.60561		google
305	MoyouSomo_etal_1983		1981	yes	no mention when survey done in paper	1980		Paragonimus sp.			eggs			definitive	human	human				Cameroon	Sud-Ouest		Ehom village			medium	village/settlement	4.748	9.6071
306	Nozais_etal_1980		1978	yes	no mention when survey done in paper	1970	case report	Paragonimus sp.			eggs	note "morphology of eggs evoke P. africanus		definitive	human	human		1		Cote d'Ivoire		Woroba district	Center West, near Guinea		Y	medium	village/settlement	8.3966	-7.61924		google		v high						Neil idenfified reference dec 2018
307	Nozais_etal_1980		1978	yes	no mention when survey done in paper	1970	case report	Paragonimus sp.			eggs	note "morphology of eggs evoke P. africanus		definitive	human	human		1		Cote d'Ivoire		Woroba district	Lakota		Y	medium	village/settlement	5.85139	-5.68163		google		v high						Neil idenfified reference dec 2018
308	Sachs_etal_1985a	Sachs_1986	1983-1985			1980		P. uterobilateralis			eggs	in Sachs 1987- total from hospital records is 7- was one of these not egg positive?	case report	definitive	human	human		8	35	Liberia			Bong Mine Hospital			high	hospital- indirect	6.80734	-10.3572		google									reported in Sachs 1987, also reported in Sachs 1986
309	Sachs_1985b	Sachs_1986	1985		Sept-nov 1985	1980		P. uterobilateralis			metacercariae			2nd intermediate	crab	Liberonautes latidactylus		3	7	Liberia		Haindi district	Bopallee Creek		Y	very low	river/stream	6.87957	-10.3965		google maps	description in paper used to geolocate							Neil idenfified reference dec 2018	data first reported in Sachs 1985
310	Sachs_1985b	Sachs_1986	1985		Sept-nov 1985	1980		P. uterobilateralis			metacercariae	new record of endemic area		2nd intermediate	crab	Liberonautes latidactylus		4	6	Liberia			Malleh Creek		Y	very low	river/stream	6.94865	-10.395		google maps	description in paper used to geolocate							Neil idenfified reference dec 2018	data first reported in Sachs 1985
311	Voelker_1973		1971	yes	no mention when survey done in paper	1970		P. uterobilateralis												Liberia	GrandBassa	District # 3	Buchanan		Y			5.87693	-10.0496									Bassa	Neil idenfified reference dec 2018	check is a port
312	Voelker_1973		1971	yes	no mention when survey done in paper	1970		P. uterobilateralis												Liberia	GrandBassa	Stjohnriver	Blaygbi Creek.	"Blaygbi Creek, left tributary of the Mechlin River" (translated from German)	Y	very low	river/stream	5.9587	-10.1009			Actual site is Blaygbi Creek. "Blaygbi Creek, left tributary of the Mechlin River" (translated from German)	high						Neil idenfified reference dec 2018
313	Voelker_1973		1971	yes	no mention when survey done in paper	1970		P. uterobilateralis												Liberia			Mt. Gibi		Y			6.58407	-10.0718										Neil idenfified reference dec 2018
314	Voelker_1973		1971	yes	no mention when survey done in paper	1970		P. uterobilateralis												Liberia	GrandGedeh	Konobo	Putu range	Peloken, Barlu Creek	Y	medium	endemic focus	5.66722	-8.18694			Actual site names are: Peloken, Barlu Creek						Grand Gedeh	Neil idenfified reference dec 2018
315	Voelker_1973		1971	yes	no mention when survey done in paper	1970		P. uterobilateralis												Liberia	GrandBassa	District # 2	St John River		Y			6.59949	-9.59954	no		Wrongly in table. "Dehn Creek, tributary of the St. John River at Lugbeyi" (translated from German)						Nimba	Neil idenfified reference dec 2018	Wrongly in table. "Dehn Creek, tributary of the St. John River at Lugbeyi" (translated from German)
316	Voelker_Sachs_1977a		1975	yes	no mention when survey done in paper	1970		P. uterobilateralis												Cameroon	Greater Accra	Dangbe East	Ekok		Y			5.80696	8.85657	no		is geolocated- replace w 2 points as in paper map							table only	is geolocated- replace w 2 points as in paper map
317	Voelker_Sachs_1977b		1975	yes	no mention when survey done in paper	1970		P. uterobilateralis												Cameroon	Sud-Ouest	Koupé Manengouba	Kupe		Y			4.7571	9.6854			Potentially "Mt. Kupe" in Voelker_Sachs_1977b							Neil idenfified reference dec 2018	Potentially "Mt. Kupe" in Voelker_Sachs_1977b	y
318	Voelker_Sachs_1977b		1975	yes	no mention when survey done in paper	1970		P. africanus												Cameroon	Sud-Ouest	Koupé Manengouba	Kupe		Y			4.7571	9.6854			Potentially "Mt. Kupe" in Voelker_Sachs_1977b							Neil idenfified reference dec 2018	Potentially "Mt. Kupe" in Voelker_Sachs_1977b	y
319	Voelker_Sachs_1977a		1975	yes	no mention when survey done in paper	1970		P. uterobilateralis												Nigeria	Cross River	Akampka	(cross river national park)		Y	medium	endemic focus	5.58	8.75		geonames	not on table or map- point here as "endemic focus"							table only	not on table or map- point here as "endemic focus" (was orig incorrectly as P. africanus)
320	Voelker_Sachs_1977a		1975	yes	no mention when survey done in paper	1970		P. uterobilateralis												Cameroon	Sud-Ouest	Meme	Lake Barombi		Y	very low	river/stream	4.6624	9.4021			Lake Barombi Mbo- also Lake Barombi Koto							table only	not a point for both lake barombi and ekombe which
321	Voelker_Sachs_1977a		1975	yes	no mention when survey done in paper	1970		P. uterobilateralis												Nigeria	Enugu	Udi	Umuagu		Y	very low	river/stream	6.26553	7.36431			in paper map is in Okigwe map, southeast corner. Geolocated point far north of there- on google							table only	in paper map is in Okigwe map, southeast corner. Geolocated point far north of there- on google
322	Zahra_1952		1950	yes	no mention when survey done in paper	1950		Paragonimus sp.			eggs			definitive	human	human		101	1102	Cameroon	Sud-Ouest	Koupé Manengouba	Lower Bakossi (Meme Div.)			medium	village/settlement	4.85	9.6			rough location
323	Zahra_1952		1950	yes	no mention when survey done in paper	1950		P. uterobilateralis												Cameroon	Sud-Ouest	Koupé Manengouba	Ndum		Y			4.8736	9.7144										Neil idenfified reference dec 2018
324	Zahra_1952		1950	yes	no mention when survey done in paper	1950		P. uterobilateralis												Cameroon	Sud-Ouest	Koupé Manengouba	Nguti		Y			5.3299	9.4185										Neil idenfified reference dec 2018
325	Zahra_1952		1950	yes	no mention when survey done in paper	1950		P. uterobilateralis												Cameroon	Sud-Ouest	Koupé Manengouba	Tombel		Y			4.7466	9.6705			several sites						west	Neil idenfified reference dec 2018
326	Zahra_1952	Vogel_Crewe_1965	1950	yes	no mention when survey done in paper	1950		P. uterobilateralis												Cameroon	Sud-Ouest	Koupé Manengouba	Nyassoso		Y			4.8277	9.6811			Nyassosso							Neil idenfified reference dec 2018
327	Zahra_1952	Vogel_Crewe_1965	1950	yes	no mention when survey done in paper	1950		P. africanus												Cameroon	Sud-Ouest	Koupé Manengouba	Nyassoso		Y			4.8277	9.6811			Nyassosso							Neil idenfified reference dec 2018
328	Sachs_1985b	Sachs_1986	1985		Sept-nov 1985	1980		NA			NA	no infection		2nd intermediate	crab	Liberonautes latidactylus		0	23	Liberia			Upper Weadea Creek	Weadea Creek (Upper part)	Y	very low	river/stream	6.87969	-10.3669	absense data									Neil idenfified reference dec 2018	data first reported in Sachs 1985
329	Sachs_Voelker_1984		1982			1980		P. uterobilateralis					case report 18 year female	definitive	human	human		1		Liberia	Lofa	Voinjama	Voinjama		Y	medium	village/settlement	8.42194	-9.74778									Lofa	patient no 12, case report 18 year female
330	Sachs_1985b	Sachs_1986	1985		Sept-nov 1985	1980		P. uterobilateralis			metacercariae			2nd intermediate	crab	Liberonautes latidactylus		2	12	Liberia	Bong	Fuamah	Lower Weadea Creek	Weadea creek (Lower part)	Y	very low	river/stream	6.89181	-10.3714									Bong	Neil idenfified reference dec 2018	data first reported in Sachs 1985
331	Sachs_1985b	Sachs_1986	1985		Sept-nov 1985	1980		P. uterobilateralis			metacercariae	new record of endemic area		2nd intermediate	crab	Liberonautes latidactylus		1	3	Liberia			Zulu Hill Creek		Y	very low	river/stream	6.99921	-10.2665		google maps	description in paper used to geolocate							Neil idenfified reference dec 2018	data first reported in Sachs 1985
332	Sachs_Voelker_1982	Sachs_Voelker_1984	1980	yes	no mention when survey done in paper	1980		P. uterobilateralis			eggs		case report- mid 30's female	definitive	human	human		1		Guinea			Wenyea		Y	medium	village/settlement			not georeferenced			high						patient no 4, case report- mid 30's female	can't geolocate
333	Timsit_1978		1976	yes		1970	survey	Paragonimus sp.			eggs	19 infected from 150 surveyed from the 4 villages in total- no breakdown of no infected by village		definitive	human	human				Cameroon			Bulutu village		n	medium	village/settlement	4.78389	9.6025
334	Timsit_1978		1976	yes		1970	survey	Paragonimus sp.			eggs	19 infected from 150 surveyed from the 4 villages in total- no breakdown of no infected by village		definitive	human	human				Cameroon			Ebonji village		n	medium	village/settlement	4.72255	9.60561		google
335	Timsit_1978		1976	yes		1970	survey	Paragonimus sp.			eggs	19 infected from 150 surveyed from the 4 villages in total- no breakdown of no infected by village		definitive	human	human				Cameroon			Mahole village		n	medium	village/settlement	4.74639	9.67028
336	Timsit_1978		1976	yes		1970	survey	Paragonimus sp.			eggs	19 infected from the 4 villages in total- no breakdown of no infected by village		definitive	human	human				Cameroon			Ngussi village		n	medium	village/settlement	4.8327	9.66019		google	no settlement visible at point on google
337	Timsit_1978		1976	yes		1970	case report	Paragonimus sp.			eggs			definitive	human	human		1		Cameroon			Djoum town			medium	village/settlement	2.66888	12.6784	no										case report referenced at end of paper
338	Timsit_1978		1976	yes		1970	case report	Paragonimus sp.			eggs	no mention of eggs- case report on symptomology		definitive	human	human		1		Cameroon			Ebolowa village			medium	village/settlement	2.66888	12.6784	no										case report referenced at end of paper
339	Timsit_1978		1976	yes		1970	case reports	Paragonimus sp.			eggs			definitive	human	human		4		Cameroon		Mbalmayo				medium	village/settlement			not georeferenced		name village not given								case report referenced at end of paper
340	Aka_etal_1999		1998			1990		NA			NA	no crabs infected with paragonimus		2nd intermediate	crab	Cardisoma armatum; Callinectes marginatus		0	12	Benin			Segboroué			high	market- urban	6.40785	1.96097	absense data	google		high
341	Aka_etal_1999		1998			1990		NA			NA	no crabs infected with paragonimus		2nd intermediate	crab	Cardisoma armatum; Callinectes marginatus		0	6	Benin			Marche Sainte-Cécile			high	market- urban	6.37187	2.43427	absense data	google		high
342	Aka_etal_1999		1998			1990		NA			NA	no crabs infected with paragonimus		2nd intermediate	crab	Cardisoma armatum; Callinectes marginatus		0	20	Benin			Grand Popo			high	market- urban	6.2819	1.8221	absense data	google		high
343	Aka_etal_1999		1998			1990		NA			NA	no crabs infected with paragonimus		2nd intermediate	crab	Cardisoma armatum; Callinectes marginatus		0	20	Benin			Ekpe			high	market- urban	6.39511	2.53749	absense data	google		high
344	Aka_etal_1999		1998			1990		Trematoda			NA	no crabs infected with paragonimus; 6 infected with Trematoda indet		2nd intermediate	crab	Cardisoma armatum; Callinectes marginatus		0	10	Benin			d'Ouidah	San Michel Market, Cotonou- crabs originate from d'Ouidah		high	market- urban	6.36436	2.08764	absense data	google		high
345	Aka_etal_1999		1998			1990		NA			NA	no crabs infected with paragonimus		2nd intermediate	crab	Cardisoma armatum; Callinectes marginatus		0	20	Benin			Guézin			high	market- urban	6.40038	1.92087	absense data	google		high
346	Aka_etal_1999		1998			1990		NA			NA			2nd intermediate	crab	Cardisoma armatum; Callinectes marginatus		0	16	Benin			Djassindaho			high	market- urban	6.36964	2.42618	absense data	google		high
347	Aka_etal_1999		1998			1990		Paragonimus sp.			metacercariae	also 1 infected with Trematoda indet		2nd intermediate	crab	Callinectes marginatus		1	10	Benin			Calavi			high	market- urban	6.44446	2.34147	no	google		high
348	Aka_etal_1999		1998			1990		Paragonimus sp.			metacercariae	also 7 infected with Trematoda indet		2nd intermediate	crab	Callinectes marginatus		1	20	Benin			Godomey			high	market- urban	6.40976	2.30802	no	google		high
349	Aka_etal_1999		1998			1990		Paragonimus sp.			metacercariae	also 9 infected with Trematoda indet		2nd intermediate	crab	Callinectes marginatus		2	32	Nigeria			Badagri	Marche Saint-Michel, cotonou, crabs from Badagri		very low	river/stream	6.42414	2.88101	no	google	in cotonou
350	Aka_etal_1999		1998			1990		Paragonimus sp.			metacercariae	also 5 infected with Trematoda indet		2nd intermediate	crab	Callinectes marginatus		5	10	Nigeria			Badagri	Porto Novo market- marché d’Ahouangbomey, crabs from Badagri		very low	river/stream	6.42414	2.88101	no	google
351	Aka_etal_1999		1998		decade as 1960 as infection acquired then	1960	survey	Paragonimus sp.			eggs	infection acquired from crabs bought at Sainte Michel market- crabs sourced from cotonou region but also Badagri (Nigeria), symptoms first appeared 38 years prior to 1998		definitive	human	human		1		Benin			Cotonou (National hospital center of pneumophisiology, Akpakpa)			high	hospital- indirect	6.37033	2.39105
352	Nwokolo_1972a		1970	yes	no mention when survey done in paper	1970		Paragonimus sp.			eggs	70% cases within 25 mile radius Okigwe, cases reported at Teaching Hospital Enugu	endemic outbreak report	definitive	human	human		100		Nigeria			Okigwe	Okigwi		medium	village/settlement	5.82429	7.34418		geonames (cross ref'd with map in paper)	40 km around Okigwi. area around Okigwi on the upper Imo river but also from areas on the Cross river. As this area is 70-100 miles from Enugu hosp where cases seen, it is probable that many more persons were infected but did not make this long journey for treatment	high							in Nwokolo 1972b states- 70% in 40 m radios of town of Okigwi
353	Zobel_2014		2013-2014		Nov 2013-Mar 2014	2010		NA			NA							0	30	Cameroon			Barombi-Kang school					4.60642	9.45537	absense data	Georeference + osm
354	Zobel_2014		2013-2014		Nov 2013-Mar 2014	2010		NA			NA							0	35	Cameroon			Ediki school			medium	school			absense data; not georeferenced
355	Zobel_2014		2013-2014		Nov 2013-Mar 2014	2010		NA			NA							0	33	Cameroon			Etam school			medium	school			absense data; not georeferenced
356	Zobel_2014		2013-2014		Nov 2013-Mar 2014	2010		NA			NA							0	37	Cameroon			Mabonji school			medium	school			absense data; not georeferenced
357	Zobel_2014		2013-2014		Nov 2013-Mar 2014	2010		P. africanus			eggs	species not in the paper but Dr Zobel confirmed was P africanus from egg morphology		definitive	human	human		1	40	Cameroon			Teke school			medium	school	4.68702	9.5167		point from Moyo Somo 2003		high
358	Onuigbo_Twomey_2016		2014	yes	no mention when survey done in paper	2010		P. uterobilateralis			eggs		case report	definitive	human	human				Nigeria			Mater Misercordiae hospital, Afikpo	the hinterland Mater hospital, Afikpo		high	hospital- indirect	5.89684	7.95059
359	Oloyede_etal_2013		2011	yes	no mention when survey done in paper	2010		Paragonimus sp.			eggs		school survey	definitive	human	human		10	204	Nigeria			Ewang schools		Ewan	medium	village/settlement	6.43333	5.96667			1 primary school, 1 secondary school
360	Iboh_2018		2016	yes	no mention when survey done in paper	2010		P. uterobilateralis			eggs		school survey	definitive	human	human		48	193	Nigeria			Ijom Abayong			medium	village/settlement	5.78738	7.99735
361	Iboh_2018		2016	yes	no mention when survey done in paper	2010		P. uterobilateralis			eggs		school survey	definitive	human	human		17	135	Nigeria			Abapia			medium	village/settlement	5.78152	7.99834
362	Iboh_2018		2016	yes	no mention when survey done in paper	2010		P. uterobilateralis			eggs		school survey	definitive	human	human		27	170	Nigeria			Abredang			medium	village/settlement			not georeferenced
363	Iboh_2018		2016	yes	no mention when survey done in paper	2010		P. uterobilateralis			eggs		school survey	definitive	human	human		4	77	Nigeria			Abrijang	Abarijang		medium	village/settlement	5.76382	7.97518
364	Iboh_2018		2016	yes	no mention when survey done in paper	2010		P. uterobilateralis			eggs		school survey	definitive	human	human		10	123	Nigeria			Abamba			medium	village/settlement			not georeferenced
365	Iboh_2018		2016	yes	no mention when survey done in paper	2010		P. uterobilateralis			eggs		school survey	definitive	human	human		17	132	Nigeria			Abaribara	Ibaribara		medium	village/settlement	5.74627	7.98565
366	Okoro_etal_2013		2011	yes	no mention when survey done in paper	2010		Paragonimus sp.			eggs	species not stated		definitive	human	human		206	400	Nigeria	Ebonyi	Abakaliki LGA				medium	endemic focus	6.25646	8.21133		geonames	vebatim GPS here- alternative point- from geonames	high	6.32515	8.11025
367	Okoro_etal_2013		2011	yes	no mention when survey done in paper	2010		Paragonimus sp.			eggs	species not stated		definitive	human	human		90	400	Nigeria	Ebonyi	Ebonyi LGA				medium	endemic focus	6.52184	8.12984		geonames	point in middle Ebonyi state- for google not geonames	high	6.28129	8.04812
368	Okoro_etal_2013		2011	yes	no mention when survey done in paper	2010		Paragonimus sp.			eggs	species not stated		definitive	human	human		70	400	Nigeria	Ebonyi	Ohaukwu LGA				medium	endemic focus	6.53285	8.02303		geonames		high	6.5449	8.01047
369	Okoro_etal_2013		2011	yes	no mention when survey done in paper	2010		Paragonimus sp.			eggs	species not stated		definitive	human	human		78	400	Nigeria	Ebonyi	Ikwo LGA				medium	endemic focus	6.05316	8.16284		geonames		high	6.09883	8.18988
370	Okoro_etal_2013		2011	yes	no mention when survey done in paper	2010		Paragonimus sp.			eggs	species not stated		definitive	human	human		80	400	Nigeria	Ebonyi	Ezza North LGA				medium	endemic focus	6.27078	7.97127		geonames		high	6.26686	7.97294
371	Okoro_etal_2013		2011	yes	no mention when survey done in paper	2010		Paragonimus sp.			eggs	species not stated		definitive	human	human		41	400	Nigeria	Ebonyi	Ishielu LGA				medium	endemic focus	6.42714	7.83583		geonames		high	6.41464	7.81828
372	Okoro_etal_2013		2011	yes	no mention when survey done in paper	2010		Paragonimus sp.			eggs	species not stated		definitive	human	human		10	400	Nigeria	Ebonyi	Afikpo North LGA				medium	endemic focus	5.89312	7.93735		geonames		high	5.89633	7.92641
373	Okoro_etal_2013		2011	yes	no mention when survey done in paper	2010		Paragonimus sp.			eggs	species not stated		definitive	human	human		7	400	Nigeria	Ebonyi	Onicha LGA				medium	endemic focus	6.09899	7.84133		geonames		high	6.11474	7.82643
374	Okoro_etal_2013		2011	yes	no mention when survey done in paper	2010		Paragonimus sp.			eggs	species not stated		definitive	human	human		5	400	Nigeria	Ebonyi	Ohaozara LGA				medium	endemic focus	6.0109	7.77747		geonames	point fr Uburu town, in Ohaozara state, for google point not geonames	high	6.04876	7.75294
375	Aka_etal_2018		2017		feb- may 2017	2010	survey	Paragonimus sp.			eggs	species not stated		definitive	mammal	Civettictis civetta	Viverra civetta	3	14	Cote d'Ivoire			Gbahiri			very low	forest/nearby settlement	5.84941	-5.67971		point from earlier occurrence record
376	Aka_etal_2018		2017		feb- may 2017	2010	survey	Paragonimus sp.			eggs	species not stated		definitive	mammal	mongoose		2	10	Cote d'Ivoire			Gbahiri			very low	forest/nearby settlement	5.84941	-5.67971		point from earlier occurrence record
377	Aka_etal_2018		2017		feb- may 2017	2010	survey	Paragonimus sp.			eggs	species not stated		definitive	human	human		3	8	Cote d'Ivoire			Gbahiri			medium	village/settlement	5.84941	-5.67971		point from earlier occurrence record
378	Aka_etal_2018		2017		feb- may 2017	2010	survey	Paragonimus sp.	P. africanus		metacercariae	africanus from morph of metacerc		2ndary intermediate	crab	Liberonautes; Potamonautes		7	47	Cote d'Ivoire			Gbahiri			very low	river/stream	5.84941	-5.67971		point from earlier occurrence record
379	Ripert_etal_1992		1989			1980	survey	Paragonimus sp.			eggs	not clear if infection at each village- no breakdown by village, species not stated		definitive	human	human				Cameroon			Mabongateke			medium	village/settlement			not georeferenced										can't geolocate
380	Ripert_etal_1992		1989			1980	survey	Paragonimus sp.			eggs	not clear if infection at each village- no breakdown by village, species not stated		definitive	human	human				Cameroon			Etam village			medium	village/settlement	4.72217	9.54695		point from Moyo Somo 2003
381	Ripert_etal_1992		1989			1980	survey	Paragonimus sp.			eggs	not clear if infection at each village- no breakdown by village, species not stated		definitive	human	human				Cameroon			Mabonji village	Mabondji		medium	village/settlement	4.59784	9.49088		point from Moyo Somo 2003
382	Ripert_etal_1992		1989			1980	survey	Paragonimus sp.			eggs	not clear if infection at each village- no breakdown by village, species not stated		definitive	human	human				Cameroon			Teke village			medium	village/settlement	4.68702	9.5167		point from Moyo Somo 2003
383	Mackowiak_etal_2008		1998	yes	year estimated from case report	1990	case report	Paragonimus sp.			eggs	species not stated (couldn't be identified)		definitive	human	human		1		Equatorial Guinea			Eyamoyong village			medium	village/settlement	1.22527	10.582		geonames	likely contracted from crabs on Miong river
384	Proctor_Gregory_1974		1972	yes	no mention when survey done in paper	1970	case report	Paragonimus sp.			eggs	species not stated (couldn't be identified)		definitive	mammal	cat		1		South Africa	KwaZulu-Natal	eThekwini	Durban			low	village/settlement	-29.8641	31.0134		google maps									from Appleton 2014 review
385	Proctor_Gregory_1974		1972	yes	no mention when survey done in paper	1970	case report	Paragonimus sp.			eggs	species not stated (couldn't be identified)		definitive	human	human		1		South Africa	KwaZulu-Natal	eThekwini	Durban			medium	village/settlement	-29.8641	31.0134		google maps									from Appleton 2014 review
386	Chukwuka_Onyedum_2011		1991	yes	year estimated from case report	1990	case report	Paragonimus sp.			eggs	species not stated		definitive	human	human		1		Nigeria		Bende LGA	Ozuitem			medium	village/settlement	5.62294	7.60656		google maps
387	Adoubryn_etal_1999		1986-1995		jan 1985- dec 1995	1980	survey	Paragonimus sp.			eggs	species not identifiable, this not from sputa but bronchial liquid archival samples, 1 egg id's as paragonimus by microscopy		definitive	human	human		1	142	Cote d'Ivoire			University of Abidjan			high	university-indirect	5.3665	-3.97986		google maps	is just site where samples were collated and analyses								survey results from 10 year period
388	Loubiere_etal_1975	Plouvier_etal_1975	1973	yes	no mention when survey done in paper	1970	case report	Poikilorchis congolensis			eggs	no eggs in sputum- only in a cyst (where), and not clear if paragonimus or pokilochis- they tend more to latter		definitive	human	human		1		Burkina Faso			Banfora			medium	village/settlement	10.6395	-4.76489
389	MoyouSomo_Zukan_2003		1992-1996		sept 1992- july 1997	1990	survey	P. africanus			eggs			definitive	human	human		30	2700	Cameroon			Kumba			medium	endemic focus	4.6363	9.4469			various villages within 40 km of Kumba- ones visited in Ripert, Moyo-Somo et al 2003 ie likely Etam, Mabonji, Teke etc								survey spans several years
390	VanRensburg_etal_1987		1985		1985-03-01	1980	case report	Paragonimus sp.			adult worm	also eggs evident		definitive	mammal	dog		1		South Africa	KwaZulu-Natal	iLembe	Mandini	Mandeni		low	village/settlement	-29.158	31.4123		google maps									from Appleton 2014 review
391	Uttah_2012		2011	yes	no mention when survey done in paper	2010	survey- communities	P. uterobilateralis			eggs			definitive	human	human		15	118	Nigeria			Igwun river basin			medium	community			not georeferenced										study by ethnocultural group
392	Uttah_2012		2011	yes	no mention when survey done in paper	2010	survey- communities	P. uterobilateralis			eggs			definitive	human	human		14	93	Nigeria			Iduma river basin			medium	community			not georeferenced										study by ethnocultural group
393	Uttah_2012		2011	yes	no mention when survey done in paper	2010	survey- communities	P. uterobilateralis			eggs			definitive	human	human		15	86	Nigeria		Okigwe	Imo river basin			medium	community	5.85485	7.31782											study by ethnocultural group
394	Uttah_2012		2011	yes	no mention when survey done in paper	2010	survey- communities	P. uterobilateralis			eggs			definitive	human	human		13	127	Nigeria			Imo river basin			medium	community	4.88251	7.12345											study by ethnocultural group
395	Uttah_2012		2011	yes	no mention when survey done in paper	2010	survey- communities	P. uterobilateralis			eggs			definitive	human	human		11	109	Nigeria		Port Harcourt	New Calabar river basin			medium	community	4.8907	6.90349			on google and geonames- in delta								study by ethnocultural group
396	Uttah_2012		2011	yes	no mention when survey done in paper	2010	survey- communities	P. uterobilateralis			eggs			definitive	human	human		12	71	Nigeria		Port Harcourt	New Calabar river basin			medium	community	4.83044	6.88536			on google and geonames- in delta, Is Ogbakiri I and 11 nearby..								study by ethnocultural group
397	Abraham_Akpan_2009		2007	yes	no mention when survey done in paper	2000	survey	P. uterobilateralis			eggs			definitive	human	human		84	400	Nigeria		Akampa LGA	Olt Netim 1			medium	village/settlement	5.35375	8.36763											some eggs from sputa, some from faecal sample- poss some of those in faecal sample misid'd
398	Abraham_Akpan_2009		2007	yes	no mention when survey done in paper	2000	survey	P. uterobilateralis			metacercariae	species not noted in paper- this from morphology of metacercariae		2nd intermediate	crab	Sudanonautes africanus				Nigeria		Akampa LGA	Olt Netim 1			very low	river/stream	5.35375	8.36763											uncorrectly list metacercariae as rediae, many larval stages and species confused in 2011 paper
399	Abraham_Akpan_2009		2007	yes	no mention when survey done in paper	2000	survey	Trematoda			microcercous cercariae			primary host	snail					Nigeria										no
400	Sam-Abbenyi_1985		1983		3-19 nov 1983	1980	survey	P. africanus/P. uterobilateralis			eggs	sounds like mix of 2 species		definitive	human	human		12	60	Cameroon			Bechati village		Y	medium	village/settlement	5.66517	9.90798		google										y
401	Sam-Abbenyi_1985		1983		3-19 nov 1983	1980	survey	P. africanus/P. uterobilateralis			eggs	sounds like mix of 2 species		definitive	human	human		14	40	Cameroon			Bessali village	Besali	Y	medium	village/settlement	5.6337	9.9068		geonames										y
402	Sam-Abbenyi_1985		1983		3-19 nov 1983	1980	survey	P. africanus/P. uterobilateralis			eggs	sounds like mix of 2 species		definitive	human	human		9	19	Cameroon			Folepi village		Y	medium	village/settlement	5.6815	9.9196		geonames										y
403	Sam-Abbenyi_1982		1981		1981-04-01	1980	survey	P. africanus/P. uterobilateralis			eggs	sounds like mix of 2 species		definitive	human	human		40	186	Cameroon		Fontem	Mary Health of Africa Hospital			high	hospital- indirect	5.48396	9.86003											baseline survey referenced in the intro of Sam-Abbenyi, 1985
404	Sam-Abbenyi_1985		1977-1981		range	1980	case reports	P. africanus/P. uterobilateralis			eggs	sounds like mix of 2 species		definitive	human	human		18		Cameroon		Fontem	Mary Health of Africa Hospital			high	hospital- indirect	5.48396	9.86003											Fusco, C & Meir, A-P, Sporadic cases of Paragonimiasis treated at the Mary Health of Africa, General Hospital Fontem, 1977-1981
405	Asor_etal_2003a		1995		Oct 1994- Sept 1996	1990	survey	NA			NA			2nd intermediate	crab	Potamonemus sp.	Sudanonautes pelli	0	921	Nigeria			Oban, Ikom, Ogoja, Obubra, Ugep, Yala			very low	river/stream			absense data; not georeferenced		cross river and tributaries
406	Asor_etal_2003a		1995		Oct 1994- Sept 1996	1990	survey	Paragonimus sp.			metacercariae			2nd intermediate	crab	Sudanonautes africanus		60	1200	Nigeria			Oban, Ikom, Ogoja, Obubra, Ugep, Yala			very low	river/stream			not georeferenced		cross river and tributaries								this row for prevalence
407	Asor_etal_2003a		1995		Oct 1994- Sept 1996	1990	survey	NA			NA			2nd intermediate	crab	Sudanonautes floweri	Sudanonautes aubryi	0	1462	Nigeria			Oban, Ikom, Ogoja, Obubra, Ugep, Yala			very low	river/stream			absense data; not georeferenced		cross river and tributaries
408	Njunda_etal_2015		2014		march-June 2014	2010		P. africanus			eggs			definitive	human	human		7	250	Cameroon			Jamot Hospital Center (JHC)	University Hospital Center (UHC) and Jamot Hospital Center (JHC) in Yaounde		high	hospital- indirect	3.90017	11.5209		google maps	point for Jamot hospital
409	Arene_etal_1999		1996	yes	no mention when survey done in paper	1990	survey-intermediate and primary hosts	Trematoda			microcercous cercariae	this the total over both sites- separate total by site/zone not given		primary host	snail	Potadoma freethi		57	1208	Nigeria			Ekom-Agoi			very low	river/stream	5.86609	8.22666	no	geonames (cross ref'd with map in paper)
410	Arene_etal_1999		1996	yes	no mention when survey done in paper	1990	survey-intermediate and primary hosts							primary host	snail	Potadoma freethi				Nigeria			Agoi Ibami			very low	river/stream	5.73213	8.17119	no	geonames (cross ref'd with map in paper)	google maps							Potadoma and Lanistes in fast flowing waters, Bulinus Pila and Lymnaea lower flow pockets, on vegetation- only Potadoma infected w paragonimus
411	Ehizibolo_etal_2012		2010	yes	no mention when survey done in paper	2010	survey	Paragonimus sp.			eggs			definitive	mammal	horse		2	243	Nigeria	Bauchi, Kaduna and Plateau			Bauchi, Kaduna and Plateau) of northern Nigeria						no
412	Kaze_Gam_2013		2010			2010	survey	Paragonimus sp.			eggs	no information		definitive	mammal	pig		1		Nigeria	Plateau		Bukuru	Gyel Bukuru abattoir, Fwagul and Kuru trade centre abbatoirs		low		9.76732	8.85962
413	Libert_1932		1930			1930	case report	Paragonimus sp.			eggs	species not stated (couldn't be identified)		definitive	human	human		1		Cameroon			Badi River							not georeferenced		patient eaten crabs from badi river								can't geolocate Badi river
414	Malvy_et_al_2006		2004	yes	no mention when survey done in paper	2000	case report	Paragonimus sp.			NA	diagnosis on serology only		definitive	human	human		1		Gabon	Lambarene			Lambarene area				-0.704867	10.2436	no										no- no eggs, no location
415	Ogakwu_Nwokolo_1973		1971	yes	likely span of no of years	1970	cases review	Paragonimus sp.			eggs	species not stated		definitive	human	human		100		Nigeria	eastern Nigeria									not georeferenced
416	Permin_etal_1999		1997		23 oct- 8 nov 1997	1990	survey- livestock	Paragonimus sp.		Paragonimus suis	eggs	species recorded as P. suis		definitive	mammal	pig		1	259	Ghana	Upper east region					low		8.77892	-0.253692			v little information	very high
417	Sirol_etal_1967		1963-1965			1960	cases review	Paragonimus sp.			eggs	Sirol part 1- in fact, the cases found at victoria hospital came from buea, ekona and their close surroundings. unpublished cases of pulmonary parasonimosis have been detected at duoala hospital in subjects of nkong-samba origin. the two isolated cases in bameda were both from the batibo region. finally, the few cases reported by Nwokolo came from the plains near the Niger Delta		definitive	human	human		26		Cameroon	South		Victoria Hospital; Bamenda Hospital			high	hospital- indirect			not georeferenced		Sirol part 1- in fact, the cases found at victoria hospital came from buea, ekona and their close surroundings. unpublished cases of pulmonary parasonimosis have been detected at duoala hospital in subjects of nkong-samba origin. the two isolated cases in bameda were both from the batibo region. finally, the few cases reported by Nwokolo came from the plains near the Niger Delta								26 case reports from Victoria and Bamenda hospitals
418	Vuong_etal_1996		1994	yes	no mention when survey done in paper	1990	case report	Paragonimus sp.			eggs	species stated as westermani		definitive	human	human		1		Gabon	Southeast							-1.01159	13.1215			case report- patient from southeast- point random gues from souteast gabon
419	Yamamoto_etal_1979		1974		jan-march 1974	1970	survey	NA			NA	species not stated (couldn't be identified)		definitive	human	human		0	38	Nigeria			Enugu			medium	village/settlement	6.45629	7.52851	absense data	google
420	Yamamoto_etal_1979		1974		jan-march 1974	1970	survey	Paragonimus sp.			eggs	species not stated (couldn't be identified)		definitive	human	human		32	598	Nigeria			Ezinachi	Ezi Nachi		medium	village/settlement	5.74049	7.36007
421	Yamamoto_etal_1979		1974		jan-march 1974	1970	survey	NA			NA	species not stated (couldn't be identified)		definitive	human	human		0	494	Nigeria			Okpatu	Okpatou		medium	village/settlement	6.56716	7.41247	absense data
422	Yamamoto_etal_1979		1974		jan-march 1974	1970	survey	NA			NA	species not stated (couldn't be identified)		definitive	human	human		0	776	Nigeria			Teaching Hospital, University of Nigeria, Nsukka			high	hospital- indirect	6.30091	7.46188	absense data
423	Arene_etal_1999		1996	yes	no mention when survey done in paper	1990	survey-intermediate and primary hosts	P. uterobilateralis			metacercariae	this the total over both sites- separate total by site/zone not given		2nd intermediate	crab	Sudanonautes africanus				Nigeria			Agoi Ibami			very low	river/stream	5.73213	8.17119		geonames (cross ref'd with map in paper)									separate row for different site but don't have total by site
424	Arene_etal_1999		1996	yes	no mention when survey done in paper	1990	survey-intermediate and primary hosts	P. uterobilateralis			metacercariae	this the total over both sites- separate total by site/zone not given		2nd intermediate	crab	Sudanonautes africanus		29	1200	Nigeria			Ekom-Agoi			very low	river/stream	5.86609	8.22666		geonames (cross ref'd with map in paper)
425	Arene_etal_1999		1996	yes	no mention when survey done in paper	1990	survey-intermediate and primary hosts	NA			NA			2nd intermediate	crab	Potamonemus sp; Sudanonautes floweri	Sudanonautes pelli; Sudanonautes aubryi	0	1200	Nigeria			Agoi Ibami			very low	river/stream	5.73213	8.17119	absense data	geonames (cross ref'd with map in paper)	google maps
426	Eke_Enwereji_2010		2007		2007-10-23	2000	case report	P. uterobilateralis			eggs			definitive	human	human		1		Nigeria				village on banks Imo river, in Onu Imo LGA		medium	village/settlement	5.80104	7.26264		google maps	village somewhere on Imo river in Onu Imo LGA- point a random guess. Paper "the village is in the endemic area for paragonimiasis. The river bank is the breeding place of crabs infected with p uterobilaterali
427	Uttah_2013		2011	yes	no mention when survey done in paper	2010		P. uterobilateralis			metacercariae			2nd intermediate	crab	Sudanonautes africanus		151	2190	Nigeria			Oyigbo			very low	river/stream	4.89028	7.14273		google maps	crabs collected from river and market
428	Adedoyin_etal_1990		1988	yes	no mention when survey done in paper	1980	survey-hospital	Paragonimus sp.			eggs	species recorded as westermani ;p		definitive	human	human		10	907	Nigeria	Kwara		University of Ilorin Teaching Hospital			high	hospital- indirect	8.53722	4.64731
429	Ibanga_etal_2003		1997			1990	survey	Paragonimus sp.			eggs	species not stated		definitive	human	human		203	1100	Nigeria			Cross river basin			medium	community	5.79328	8.18372		google maps- yakurr
430	Chukwu_etal_2009		2007	yes	no mention when survey done in paper	2000	survey-schools	Paragonimus sp.			eggs	species not stated		definitive	human	human		na	1302	Equatorial Guinea	Wele-Nzas	Anisok		Anisok district				1.84453	10.7461		google
431	Onubogu_1978		1975-1976		ctober 1975 to March 1976	1970	survey-schools	P. uterobilateralis			eggs	prevalence paragonimus not recorded- clearly low		definitive	human	human		3	1742	Nigeria	Anambra and Imo state									not georeferenced
432	Osoagbaka_Njoku-Obi_1982		1980	yes	no mention when survey done in paper	1980	survey	Paragonimus sp.			eggs	species recorded as westermani ;p		definitive	human	human		3	200	Nigeria	Anambra state	Enugu	Nsukka			medium	village/settlement	6.84377	7.37275
433	Osoagbaka_Njoku-Obi_1982		1980	yes	no mention when survey done in paper	1980	survey-hospital	Paragonimus sp.			eggs	species recorded as westermani ;p		definitive	human	human				Nigeria	Abia	Umuahia South	Umuahia	Umuahia, Owerri		medium	village/settlement	5.46234	7.43997
434	Useh_etal_2005		1975-2003			1970	cases review	Paragonimus sp.			eggs	no details		definitive	mammal	horse				Nigeria	Zaria									no
435	Djino_2007		2005			2000		Paragonimus sp.			eggs			definitive	human	human				Cote d'Ivoire			Sud-Bandama	South Bandama		medium	village/settlement	5.92268	-5.45235		google- near Divo	4 villages								no full text- try to track down
436	N'Dzossi_2000		1998	yes		1990	case report	Paragonimus sp.			eggs	species not determined		definitive	human	human		1		Republic of Congo	Northwest							1.7415	14.2741		google		v high							not in SR
437	Dierckx_etal_1980		1978	yes	no mention when survey done in paper	1970	case report	P. africanus			eggs	man originally from Katompe		definitive	human	human		1		DRC	Kivu							-1.01593	28.4902
438	McCallum_1975		1973	yes		1970	case report	Paragonimus sp.			eggs	species not stated (couldn't be identified)		definitive	human	human		1		South Africa	KwaZulu-Natal	eThekwini	Durban			medium	village/settlement	-29.8641	31.0134		google maps									from Appleton 2014 review
439	Monnig_1928	Curson_1928	1926	yes		1920	case report	Paragonimus sp.			adult worm	adult worms in lungs		definitive	mammal	cat		1		South Africa	KwaZulu-Natal			Zululand		low	village/settlement	-29.1423	30.7286											from Appleton 2014 review
440	Ikuhoriah_Awharitoma_2018		2007-2010		march 2007- Jan 2010	2000		P. uterobilateralis			metacercariae	in paper recorded as indet trematodae not paragonimus as not in a cyst- emailed author who agrees likely an un-cysted p. uterobilateralis		2nd intermediate	crab	Sudanonautes africanus		7	143	Nigeria			Oke River			very low	river/stream	5.76858	7.57262
441	Ikuhoriah_Awharitoma_2018		2007-2010		march 2007-Jan 2010	2000		P. uterobilateralis			metacercariae			2nd intermediate	crab	Sudanonautes africanus		1	99	Nigeria			Orogodo River			very low	river/stream	6.25391	6.18784
442	in Cumberlidge_etal					NA		Paragonimus sp.												Cameroon	Sud-Ouest	Meme	Baduma		Y			4.5706	9.5095		geonames	2 records							table only	Can't see name on map (& no point geolocated fr paper map nearby).. Is it from another ref? nb point fr geonames (town- outskirts Mundame)
443	in Cumberlidge_etal					NA		Paragonimus sp.												Cameroon			Bakwele	Bakwelle	Y			5.6949	9.1826		geonames								table only
444	in Cumberlidge_etal					NA		Paragonimus sp.												Cameroon	Sud-Ouest	Koupé Manengouba	Bangem		Y			5.0856	9.7696		geonames	Banguem							table only	Can't see name on map (& no point geolocated fr paper map nearby).. Is it from another ref? nb point fr geonames (town)
445	in Cumberlidge_etal					NA		Paragonimus sp.												Cameroon	Sud-Ouest	Meme	Bekondo		Y			4.6819	9.3214	no	geonames								table only	Can't see name on map (& no point geolocated fr paper map nearby).. Is it from another ref? nb point fr geonames (town)
446	in Cumberlidge_etal					NA		Paragonimus sp.												Cameroon			Bessali	Besali	Y			5.6337	9.9068		geonames								table only
447	in Cumberlidge_etal					NA		Paragonimus sp.												Cameroon	Sud-Ouest	Ndian	Bonji		Y			4.7979	9.1948	no									table only	think is misspell of ebonji
448	in Cumberlidge_etal					NA		Paragonimus sp.												Cameroon	Sud	Dja et Lobo	Djoum		Y			2.66667	12.6667		geonames							south	table only	Neil put wrong idenfity ref for this
449	in Cumberlidge_etal					NA		Paragonimus sp.			metacercariae			2nd intermediate	crab	Sudanonautes africanus				Cameroon	Sud	Mvila	Ebolowa		Y	very low	river/stream	2.9	11.15		geonames							south	table only	Neil put wrong idenfity ref for this
450	in Cumberlidge_etal					NA		Paragonimus sp.												Cameroon	Sud-Ouest	Koupé Manengouba	Ekenge		Y			5.27923	9.41634		geonames	Ekengue							table only	Can't see name on map (& no point geolocated fr paper map nearby).. Is it from another ref? nb point fr geonames (town)
451	in Cumberlidge_etal					NA		Paragonimus sp.												Cameroon	Sud-Ouest	Lebialem	Folepi		Y			5.6815	9.9196		geonames								table only	Can't see name on map (& no point geolocated fr paper map nearby).. Is it from another ref? nb point fr geonames (town)
452	in Cumberlidge_etal					NA		Paragonimus sp.												Cameroon	Sud-Ouest	Lebialem	Fontem		Y			5.4685	9.8818		geonames								table only	Can't see name on map (& no point geolocated fr paper map nearby).. Is it from another ref? nb point fr geonames (town)
453	in Cumberlidge_etal					NA		Paragonimus sp.												Cote d'Ivoire	Greater Accra	Dangbe East	Gagnoa		Y			6.13193	-5.9506			Neil put wrong idenfity ref for this							table only	Neil put wrong idenfity ref for this
454	in Cumberlidge_etal					NA		Paragonimus sp.												Cameroon			Idese		Y					not georeferenced									table only	can't geolocate. Can't see name on map.. Is it from another reference than Uber?
455	in Cumberlidge_etal					NA		Paragonimus sp.												Cameroon	Sud-Ouest	Meme	Ikiliwindi		Y			4.7317	9.4881	no	geonames								table only	Can't see name on map (& no point geolocated fr paper map nearby).. Is it from another ref? nb point fr geonames (town)
456	in Cumberlidge_etal					NA		Paragonimus sp.												Liberia	Nimba	Sanniquelleh-Mahn	Lamco		Y			7.56667	-8.5			Lamco Iron mine						Nimba	table only	Neil put wrong idenfity ref for this
457	in Cumberlidge_etal					NA		Paragonimus sp.												Guinea	Nzérékoré	Macenta	Macenta		Y			8.54351	-9.47099			Neil put wrong idenfity ref for this						Faranah region	table only	Neil put wrong idenfity ref for this
458	in Cumberlidge_etal					NA		Paragonimus sp.												Cameroon	Sud-Ouest	Meme	Malende		Y			4.5991	9.4922		geonames	record in lttoral							table only	Can't see name on map (& no point geolocated fr paper map nearby).. Is it from another ref? nb point fr geonames (town)
459	in Cumberlidge_etal					NA		Paragonimus sp.												Cameroon	Sud-Ouest	Meme	Mambanda		Y			4.6442	9.4881	no	geonames	record in lttoral							table only	Can't see name on map (& no point geolocated fr paper map nearby).. Is it from another ref? nb point fr geonames (town)
460	in Cumberlidge_etal					NA		Paragonimus sp.												Cameroon	Sud-Ouest	Manyu	Mambo		Y			5.5398	9.8158		geonames								table only	Can't see name on map (& no point geolocated fr paper map nearby).. Is it from another ref? nb point fr geonames (not town but near cross river)
461	in Cumberlidge_etal					NA		Paragonimus sp.												Cameroon	Sud-Ouest	Meme	Massaka		Y			4.6911	9.2931	no	geonames	2 sites- Big Massaka, small Massaka							table only	Can't see name on map (& no point geolocated fr paper map nearby).. Is it from another ref? nb point fr geonames (town)
462	in Cumberlidge_etal					NA		Paragonimus sp.												Cameroon	Centre	Mbam et Kim	Mbam		Y			5.98333	12.4167		geonames	several sites						centre	table only	Neil put wrong idenfity ref for this
463	in Cumberlidge_etal					NA		Paragonimus sp.												Cameroon	Sud-Ouest	Koupé Manengouba	Mboka		Y			5.298	9.4257		geonames	several sites							table only	Can't see name on map (& no point geolocated fr paper map nearby).. Is it from another ref? nb point fr geonames (town)
464	in Cumberlidge_etal					NA		Paragonimus sp.												Cameroon			Mkpet		Y					not georeferenced									table only	can't geolocate. Can't see name on map.. Is it from another reference than Uber?
465	in Cumberlidge_etal					NA		Paragonimus sp.												Cameroon			Mundani		Y			4.5559	9.5234		geonames	Mundame on geonames							table only	can't geolocate. Can't see name on map.. Is it from another reference than Uber?
466	in Cumberlidge_etal					NA		Paragonimus sp.												Cameroon	Sud-Ouest	Meme	Nganjo Bolende		Y			4.577	9.1565	no	geonames								table only	Can't see name on map (& no point geolocated fr paper map nearby).. Is it from another ref? nb point fr geonames (town)
467	in Cumberlidge_etal					NA		Paragonimus sp.												Cameroon	Sud-Ouest	Koupé Manengouba	Ntale Bakossi		Y			5.24811	9.57399			Ntale- on Mbu river, Bakossi mountains east of Supe							table only
468	in Cumberlidge_etal					NA		Paragonimus sp.												Cameroon			Ntem		Y			2.35837	11.3595		geonames									not in Uber die, Ntem is far south
469	in Cumberlidge_etal					NA		Paragonimus sp.												Cameroon			Nyong	Nyang	Y			4.8863	9.7589		geonames	Think misspell of Nyang (Mt Kupe focus) but no point at Nyang anyway								Think misspell of Nyang (Mt Kupe focus) but no point at Nyang anyway- or is it labelling of Nyong focus
470	in Cumberlidge_etal					NA		Paragonimus sp.												Cote d'Ivoire		Montagnes District	South West		Y					not georeferenced		Neil put wrong idenfity ref for this								Neil put wrong idenfity ref for this
471	Morter_etal_2018		2011			2010	case report	Paragonimus sp.			eggs	eggs on film- being tracked down	case report	definitive	human	human				Senegal			Cassamance			medium	village/settlement	12.7496	-15.5664		google									unpublished case report
472	Wilson_Darboe_etal_inprep		2019			2010	case report	Paragonimus sp.			eggs		case report	definitive	human	human		1		Gambia								13.2733	-16.6241			Kombo area around Brikama- locality note verbatim (nb is a small forest reserve nearby)
473	Adedoyin_etal_1990		1985-1985		April 1985- March 1986	1980		Paragonimus sp.			eggs	species recorded as P. westermani		definitive	human	human		2	907	Nigeria			University of Ilorin Teaching Hospital			high	hospital- indirect	8.53722	4.64731
474	Allanson_1975		1975	yes		1970	case report	Paragonimus sp.			eggs		case report	definitive	human	human		1		South Africa			Stanger hospital			medium	village/settlement	-29.3355	31.2846
475	Nwokolo_1976					NA		NA			eggs	most of patients from endemic area- 110-240 km from Enugu		definitive	human	human		360		Nigeria			Enugu clinic			medium	village/settlement	6.4564	7.54268	no										not clear if these all cases not previously reported or some from earlier publications
476	Vandepitte_etal_1957		1944	yes	1944-1955	1940		Paragonimus sp.			eggs	nothing to indicate is poikilorchis		definitive	human	human		8		DRC		Ipamu-Mangai	pio pio river			medium	village/settlement	-4.03962	19.5444			"between 1944 and 1956, E.Z. Tabary, Vandepitte et al. (1957) eight cases of pulmonary paragonimosis diagnosed in the area of ipamu-mangai, in an area, data extending over 25 km of land on the banks of the pio-pio, a tributary of the kasai"								8 cases banks pio pio- main data in paper- is poikilorchis
477	Asor_etal_2003a		1995		Oct 1994- Sept 1996	1990	survey	Paragonimus sp.			eggs	species not stated (couldn't be identified)		definitive	human	human		67	300	Nigeria			Oban pimary schools			medium	school	5.22385	8.55269			3 schools surveyed per district
478	Asor_etal_2003a		1995		Oct 1994- Sept 1996	1990	survey	Paragonimus sp.			eggs			definitive	human	human		61	300	Nigeria			Ikom pimary schools			medium	school	5.96622	8.71954			3 schools surveyed per district
479	Asor_etal_2003a		1995		Oct 1994- Sept 1996	1990	survey	Paragonimus sp.			eggs			definitive	human	human		54	300	Nigeria			Ogoja pimary schools			medium	school	6.65531	8.79913			3 schools surveyed per district
480	Asor_etal_2003a		1995		Oct 1994- Sept 1996	1990	survey	Paragonimus sp.			eggs			definitive	human	human		56	300	Nigeria			Obubra pimary schools			medium	school	6.08983	8.32718			3 schools surveyed per district
481	Asor_etal_2003a		1995		Oct 1994- Sept 1996	1990	survey	Paragonimus sp.			eggs			definitive	human	human		63	300	Nigeria			Ugep pimary schools			medium	school	5.80835	8.07766			3 schools surveyed per district
482	Asor_etal_2003a		1995		Oct 1994- Sept 1996	1990	survey	Paragonimus sp.			eggs			definitive	human	human		43	300	Nigeria			Yala pimary schools			medium	school	6.80108	8.71696			3 schools surveyed per district; is to west of where it is on papers map
483	Asor_etal_2003a		1995		Oct 1994- Sept 1996	1990	survey	NA			NA			definitive	human	human		0	300	Nigeria			Oron pimary schools			medium	school	4.805	8.23412	absense data		3 schools surveyed per district
484	Asor_etal_2003a		1995		Oct 1994- Sept 1996	1990	survey	Paragonimus sp.			eggs			definitive	human	human		2	300	Nigeria			Itu pimary schools			medium	school	5.1548	7.99589			3 schools surveyed per district
485	Asor_etal_2003a		1995		Oct 1994- Sept 1996	1990	survey	Paragonimus sp.			metacercariae			2nd intermediate	crab	Sudanonautes africanus		NA	NA	Nigeria			Oban			very low	river/stream	5.22385	8.55269
486	Asor_etal_2003a		1995		Oct 1994- Sept 1996	1990	survey	Paragonimus sp.			metacercariae			2nd intermediate	crab	Sudanonautes africanus		NA	NA	Nigeria			Ikom			very low	river/stream	5.96622	8.71954
487	Asor_etal_2003a		1995		Oct 1994- Sept 1996	1990	survey	Paragonimus sp.			metacercariae			2nd intermediate	crab	Sudanonautes africanus		NA	NA	Nigeria			Ogoja			very low	river/stream	6.65531	8.79913
488	Asor_etal_2003a		1995		Oct 1994- Sept 1996	1990	survey	Paragonimus sp.			metacercariae			2nd intermediate	crab	Sudanonautes africanus		NA	NA	Nigeria			Obubra			very low	river/stream	6.08983	8.32718
489	Asor_etal_2003a		1995		Oct 1994- Sept 1996	1990	survey	Paragonimus sp.			metacercariae			2nd intermediate	crab	Sudanonautes africanus		NA	NA	Nigeria			Ugep			very low	river/stream	5.80835	8.07766
490	Asor_etal_2003a		1995		Oct 1994- Sept 1996	1990	survey	Paragonimus sp.			metacercariae			2nd intermediate	crab	Sudanonautes africanus		NA	NA	Nigeria			Yala			very low	river/stream	6.80108	8.71696
491	Asor_etal_2003a		1995		Oct 1994- Sept 1996	1990	survey	Trematoda			microcercous cercariae	occurrence from snails collected from 6 records		primary host	snail	Potadoma freethii		110	1800	Nigeria			Oban, Ikom, Ogoja, Obubra, Ugep, Yala			very low	river/stream			no										paper states Potadoma freethii infected with paragonimus were collected from 6 districts Oban, Ugep, Ikom, Obubra, Yala, Ogoja (determined how?)
492	Onubogu_1978		1975	yes		1970		P. uterobilateralis			eggs			definitive	human	human		1		Nigeria	Anambra state	Enugu	Nsukka	Community Primary School, Ibeagwani		low	school	6.84377	7.37275
493	Onubogu_1978		1975	yes		1970		Paragonimus sp.			eggs			definitive	human	human		1		Nigeria			Udi	state primary school, Ngwo		low	school	6.44395	7.41036
494	Onubogu_1978		1975	yes		1970		Paragonimus sp.			eggs			definitive	human	human		1		Nigeria			Northern Ngwa	central school, Owerrinta		low	school	5.25402	7.31893
495	Onubogu_1978		1975	yes		1970		NA			NA							0		Nigeria			Idemili school			low	school	6.12533	6.94347	absense data
496	Onubogu_1978		1975	yes		1970		NA			NA							0		Nigeria			Aguata school			low	school	6.01053	7.10037	absense data
497	Onubogu_1978		1975	yes		1970		NA			NA							0		Nigeria			Enugu school			low	school	6.45629	7.52851	absense data	google
498	Onubogu_1978		1975	yes		1970		NA			NA							0		Nigeria			Nkanu school			low	school	6.3449	7.53707	absense data
499	Rangdaeng_etal_1992		1990	yes	estimated from publication date	1990	case re[prt													Nigeria										no										No mention of where patient from- only says Nigeria
500	Umoh_Useh_2009		2006		Jan to June 2006	2000	survey	NA			NA			2nd intermediate	crab	Sudanonautes africanus		0	20	Nigeria			Oyuk			medium	village/settlement			absense data; not georeferenced
501	Umoh_Useh_2009		2006		Jan to June 2006	2000	survey	NA			NA			2nd intermediate	crab	Sudanonautes africanus		0	20	Nigeria			Ekong			medium	village/settlement	5.31138	8.59417	absense data	google
502	Umoh_Useh_2009		2006		Jan to June 2006	2000	survey	NA			NA			2nd intermediate	crab	Sudanonautes africanus		0	20	Nigeria			Aningeje			medium	village/settlement	5.1367	8.5155	absense data	google
503	Umoh_Useh_2009		2006		Jan to June 2006	2000	survey	NA			NA			2nd intermediate	crab	Sudanonautes africanus		0	20	Nigeria			Mfamosing I			medium	village/settlement	5.10325	8.51041	absense data	google
504	Umoh_Useh_2009		2006		Jan to June 2006	2000	survey	NA			NA			2nd intermediate	crab	Sudanonautes africanus		0	20	Nigeria			Mfamosing II			medium	village/settlement			absense data
505	Umoh_Useh_2009		2006		Jan to June 2006	2000	survey	Paragonimus sp.			eggs			definitive	human	human		13	311	Nigeria		Akamkpa	Oban			medium	community	5.22406	8.55242		google
506	Asor_etal_2003b		1997		Jan to Dec 1997	1990	survey	P. uterobilateralis			eggs			definitive	human	human		120	880	Nigeria			Cross River basin			medium	endemic focus	5.0326	8.36098			no info given- just 'selected inhabitants from cross river basin								no info on sites, villages etc
507	Ibanga_etal_2003		1997		month not given	1990	survey	Paragonimus sp.			eggs			definitive	human	human		203	1100	Nigeria			Yakurr			medium	community	5.80608	8.17499
508	Sachs_1985c		1985		Sept-nov 1985	1980	survey	NA			NA			2nd intermediate	crab	Liberonautes latidactylus		0	19	Liberia			Popota market			low	market- local	6.88318	-10277489	absense data	Neil records									Sachs and Voelker- the African civet as a natural host of the lang flukes observed in liberia- addenda at end of paper
509	Sachs_1985c		1985		Sept-nov 1985	1980	survey	NA			NA			2nd intermediate	crab	Liberonautes latidactylus		0	0	Liberia			Wonokar market			low	market- local			absense data; not georeferenced
510	Sachs_1985c		1985		Sept-nov 1985	1980	survey	NA			NA			2nd intermediate	crab	Liberonautes latidactylus		0	39	Liberia			Gbayamu market			low	market- local	6.84772	-10.2479	absense data	Neil records
511	Sachs_1985c		1985		Sept-nov 1985	1980	survey	NA			NA			2nd intermediate	crab	Liberonautes latidactylus		0	68	Liberia			Yarkpaita market			low	market- local			absense data; not georeferenced
512	Sachs_1985c		1985		Sept-nov 1985	1980	survey	NA			NA			2nd intermediate	crab	Liberonautes latidactylus		0	44	Liberia			Zanatown market	Zinnahta?		low	market- local			absense data; not georeferenced
513	Sachs_1985c		1985			1980	survey	P. uterobilateralis			metacercariae			2nd intermediate	crab	Liberonautes latidactylus		2		Liberia			Weakorlu swamps			very low	river/stream			not georeferenced
514	Sachs_1985c		1985			1980	survey	P. uterobilateralis			metacercariae			2nd intermediate	crab	Liberonautes latidactylus		1		Liberia			Zulu Hill Creek			very low	river/stream	6.99921	-10.2665		google maps
515	Sachs_1985c		1985			1980	survey	P. uterobilateralis			metacercariae			2nd intermediate	crab	Liberonautes latidactylus		1		Liberia			St Paul Pump Station			very low	river/stream			not georeferenced
516	Sachs_1985c		1985			1980	survey	P. uterobilateralis			metacercariae			2nd intermediate	crab	Liberonautes latidactylus		3		Liberia			Weakorlu Creek			very low	river/stream	6.85043	-10.4333		Neil records	Weakorlu Creek flows into the St Paul River at Mauwa
517	Sachs_1985c		1985			1980	survey	P. uterobilateralis			metacercariae			2nd intermediate	crab	Liberonautes latidactylus		1		Liberia			Bopalee Creek			very low	river/stream	6.87957	-10.3965		google maps
518	Sachs_1985c		1985			1980	survey	P. uterobilateralis			metacercariae			2nd intermediate	crab	Liberonautes latidactylus		1		Liberia			Weadea Creek			very low	river/stream			not georeferenced
519	Sachs_1985c		1985			1980	survey	P. uterobilateralis			metacercariae			2nd intermediate	crab	Liberonautes latidactylus		2		Liberia			Mazehn Creek			very low	river/stream			not georeferenced
520	Sachs_1985c		1985			1980	survey	P. uterobilateralis			metacercariae			2nd intermediate	crab	Liberonautes latidactylus		20		Liberia			Gundeh Creek			very low	river/stream	6.83333	-10.2667		Neil records			6 50'N	10 16'W
521	Sachs_1985c		1985			1980	survey	P. uterobilateralis			metacercariae			2nd intermediate	crab	Liberonautes latidactylus		4		Liberia			Kponkporlor Creek			very low	river/stream			not georeferenced
522	Sachs_Voelker_1985d		1985		July to December 1985	1980	survey	P. uterobilateralis			adult worm			definitive	mammal	Civettictis civetta	Viverra civetta	1		Liberia			Firestone Rd, Rubber Plantation	Firestone Rd, Rubber Plantation, div nr 26/27	n	very low	forest/nearby settlement	6.4476	-10.3542
523	Sachs_Voelker_1985d		1985			1980	survey	P. uterobilateralis			adult worm	eggs also recovered		definitive	mammal	Civettictis civetta	Viverra civetta	4		Liberia			Bong town			very low	forest/nearby settlement	6.61728	-9.19964		google
524	Ozumba_Nwobi_2005		1999		1999-12-27	1990	case report	Paragonimus sp.			eggs	species listed as P. westermani		definitive	human	human		1		Nigeria			Obeleagu Umana, Ezeagu LGA, resided in Ugbene in Abakpa-Nike			medium	village/settlement	6.45629	7.52851
525	Bertrand_1947		1333-1946		not given	1940		Paragonimus sp.			eggs	eggs in sputum, confirmed at Leopoldville laboratory		definitive	human	human		1		DRC		Lubue-Kasai	Ipamu	Ipamu, S/Kasai		medium	village/settlement	-4.18177	19.612											RS Tabary; pers com
526	Ogban_etal_2018		2017		June to December 2017	2010	survey	Paragonimus sp.			metacercariae			2nd intermediate	crab	Sudanonautes sp.		111	2046	Nigeria			Akpabuyo			very low	river/stream	4.87564	8.5323		google maps	crabs caught by fishermen and bought in markets								some crabs from markets, some from fishermen
527	Ogban_etal_2018		2017		June to December 2017	2010	survey	Paragonimus sp.			metacercariae			2nd intermediate	crab	Sudanonautes sp.		99	1903	Nigeria			Calabar South			very low	river/stream	4.91333	8.32205		google maps	geolocating- nearest river to town- Ananthgha								some crabs from markets, some from fishermen
528	Wokem_2004		2001	yes		2000	survey	Paragonimus sp.			eggs			definitive	human	human		5	99	Nigeria	Ugwaku	Ogikwe LGA	Umuajia			medium	village/settlement	5.27137	6.95301		google maps
529	Wokem_2004		2001	yes		2000	survey	Paragonimus sp.			eggs			definitive	human	human		4	102	Nigeria	Ugwaku	Ogikwe LGA	Umualum			medium	village/settlement	5.44941	7.02186		google maps
530	Wokem_2004		2001	yes		2000	survey	Paragonimus sp.			eggs			definitive	human	human		2	96	Nigeria	Ugwaku	Ogikwe LGA	Umuekwule			medium	village/settlement	5.61367	7.47674		google maps	this coord is abia state
531	Wokem_2004		2001	yes		2000	survey	Paragonimus sp.			eggs			definitive	human	human		1	92	Nigeria	Ugwaku	Ogikwe LGA	Umumahie							not georeferenced
532	Wokem_2004		2001	yes		2000	survey	Paragonimus sp.			eggs			definitive	human	human		4	95	Nigeria	Ugwaku	Ogikwe LGA	Umuagwo	Umuagwu		medium	village/settlement			not georeferenced
533	Eze_2015		2013	yes		2010	survey	Paragonimus sp.			eggs			definitive	human	human		154	500	Nigeria			Lokpanta			medium	village/settlement	6.0022	7.4717		paper
534	Eze_2015		2013	yes		2010	survey	P. uterobilateralis			eggs			definitive	human	human		34	245	Nigeria			Amagunze			medium	village/settlement	6.3267	7.6539		paper
535	Eze_2015		2013	yes		2010	survey	P. uterobilateralis			eggs			definitive	human	human		90	330	Nigeria			Oduma			medium	village/settlement	6.07351	7.57771		paper
536	Schuster_etal_2007		2005	yes		2000	case report	Poikilorchis congolensis			eggs	infection discovered when patient was in uk		definitive	human	human		1		Nigeria			riverine town			medium	village/settlement			not georeferenced
537	Fain_Vandepitte_1957		1955	yes		1950	cases review	Poikilorchis congolensis			eggs			definitive	human	human		4		DRC		Kasai								not georeferenced
538	VanNieuwenhuyse_Gatti_1968		1966			1960	case report	Poikilorchis congolensis			eggs	patient from Bantu tribe of Luba, southern Kasai		definitive	human	human		1		DRC		Kasai	Luebo	Luba		medium	village/settlement	-5.34651	21.4153
539	Oyediran_etal_1975		1973	yes		1970	case report	Poikilorchis congolensis			eggs	patient also lived in east-central state		definitive	human	human		1		Nigeria				Mid-Western state						not georeferenced
540	Oyediran_etal_1975		1973	yes		1970	case report	Poikilorchis congolensis			eggs	patient also lived in east-central state		definitive	human	human		1		Nigeria				Mid-Western state						not georeferenced
541	Darras_etal_1960		1958	yes		1950	case	Paragonimus sp.			eggs	patient from Bumba but also lived in Basoko, Stanleystad and Lusambo, Kasai. States that several people from his home region have similar lung complaints and freshwater crabs eaten there- seems likely this may be transmission site		definitive	human	human		1		DRC		Evensaar	Bumba			medium	village/settlement	2.19575	22.4533			town on the Congo river, tributary next to town
542	Darras_etal_1960	pers com A. bouillon (1960)	1958	yes		1950	case	Poikilorchis congolensis			eggs	A. bouillon (1960) also observed cases of this condition [poikilorchis] in the Kalenda region.		definitive	human	human		1		DRC		Kalenda						-9.98418	24.033											pers com A. bouillon (1960) refed in Darras te al, 1960. v little info
543	Oelerich_Volkmer_1976					NA		P. africanus			eggs			definitive	human	human		37		Cameroon			Kumba			medium	endemic focus	4.6363	9.4469
544	Oelerich_Volkmer_1976					NA		P. uterobilateralis			eggs	74 total for both Enugu and Umgebung		definitive	human	human		74		Nigeria			Enugu	Enugu and Umgebung						not georeferenced
545	Oelerich_Volkmer_1976					NA		P. uterobilateralis			eggs			definitive	human	human		5		Nigeria			Amuro					5.79637	7.29247
546	Ajasin_Egbuna_1979		1976	yes		1970	case report	Paragonimus sp.			eggs			definitive	human	human		1		Nigeria			Umuna					5.78496	7.04281			Umuzeala on google maps
547	Ajasin_Egbuna_1979		1976	yes		1970	case report	Paragonimus sp.			eggs			definitive	human	human		1		Nigeria		East Central state	Okigwe					5.82791	7.34067
548	Okeahialam_etal_2020		2017	yes	likely infection acquired some time previously	2010	case report	Paragonimus sp.			eggs	The microbiologist in the team says he did not ,measure the size of the ova but the the density was 100 eggs per ml of digested sputum, which will amount to 500 eggs per 5 ml of digested sputum. The man hailed from Uyo in Akwa Ibom State of Nigeria. Hope I have been of help in your proposed project. Regards.		definitive	human	human		1		Nigeria		Akwa-Ibom state	Uyo			medium	village/settlement	5.03947	7.92702											case report in jos, ~2018
549	Muller-Graf_etal_1996		1991		autumn	1990	survey	P. uterobilateralis			eggs			definitive	mammal	Papio anubis		30	206	Tanzania	Kigoma	Kigoma	Gombe National Park			very low	forest/nearby settlement	-4.69095	29.6224											listed as paragonimus potentially but Bakuza- assume to be paragonimus so recording as an occurrence here
550	Arene_etal_1999		1996	yes	no mention when survey done in paper	1990		NA			NA	none infected		primary host	snail	Lanistes libycus		0	1200	Nigeria			Agoi Ibami			very low	river/stream	5.73213	8.17119	absense data	geonames (cross ref'd with map in paper)
551	Arene_etal_1999		1996	yes	no mention when survey done in paper	1990		NA			NA	none infected		primary host	snail	Lymnaea natalensis		0		Nigeria			Agoi Ibami			very low	river/stream	5.73213	8.17119	absense data	geonames (cross ref'd with map in paper)
552	Arene_etal_1999		1996	yes	no mention when survey done in paper	1990		NA			NA	none infected		primary host	snail	Pila ovata		0		Nigeria			Agoi Ibami			very low	river/stream	5.73213	8.17119	absense data	geonames (cross ref'd with map in paper)
553	Arene_etal_1999		1996	yes	no mention when survey done in paper	1990		NA			NA	none infected		primary host	snail	Bulinus globosus		0		Nigeria			Agoi Ibami			very low	river/stream	5.73213	8.17119	absense data	geonames (cross ref'd with map in paper)
554	Arene_etal_1999		1996	yes	no mention when survey done in paper	1990		NA			NA	none infected		primary host	snail	Lanistes libycus		0	1200	Nigeria			Ekom-Agoi			very low	river/stream	5.86609	8.22666	absense data	geonames (cross ref'd with map in paper)
555	Arene_etal_1999		1996	yes	no mention when survey done in paper	1990		NA			NA	none infected		primary host	snail	Lymnaea natalensis		0					Ekom-Agoi			very low	river/stream	5.86609	8.22666	absense data
556	Arene_etal_1999		1996	yes	no mention when survey done in paper	1990		NA			NA	none infected		primary host	snail	Pila ovata		0					Ekom-Agoi			very low	river/stream	5.86609	8.22666	absense data
557	Arene_etal_1999		1996	yes	no mention when survey done in paper	1990		NA			NA	none infected		primary host	snail	Bulinus globosus		0					Ekom-Agoi			very low	river/stream	5.86609	8.22666	absense data
558	Bosse_1984	Aka_etal_2008b	1982			1980		Paragonimus sp.			metacercariae			2nd intermediate	crab	Liberonautes latidactylus				Cote d'Ivoire			Ouagalilié			low	river/stream	6.03755	-5.77791		google									not in SR
559	Bosse_1984	Aka_etal_2008b	1982			1980		Paragonimus sp.			eggs			definitive	mammal	Crossarchus obscurus		1		Cote d'Ivoire			Ouagalilié			very low	forest/nearby settlement	6.03139	-5.7781		geonames									not in SR
560	McLetchlie_1954					NA		NA												Cameroon										no										could map victoria and Kumba as zones- cases from 1950- this v vague tho
561	Nwokolo_Volkmer_1977					NA		NA																						no										add as additional occurrence?
562	Volkmer_Braband_1975		1974		feb-april 1974	1970		P. uterobilateralis																						no										55 patients, 1975, no records where patients from, University of Nigeria, Campus Enugu
563	one of Sachs/Voelker papers		1977		1st Jan 1976- Dec 1977	NA		NA			eggs			definitive	human	human		52		Cameroon	Sud-Ouest		Kumba general hosptial			high	hospital- indirect	4.64342	9.42699	no										additional cases reported at Kumba general hospital- row addd june 2020
564	Sach and Cumberlidge unpublished data					NA		NA			NA							0												absense data; not georeferenced										Sach and Cumberlidge unpublished data- field trials using microcercaraie to infect liberonautes- not successful
565	Traoré_etal_2011	Traoré_2013				NA		NA			NA							0												absense data; not georeferenced										include as absense data
566	Voelker_Sachs_1974		1974	jan-april 1974		1970		NA						definitive	mammal	domestic dog		0	19	Nigeria		Okigwe/Umuahia district					village/settlement			not georeferenced
567	Voelker_Sachs_1974		1974	jan-april 1974		1970		NA						definitive	mammal	domestic cat		0	3	Nigeria		Okigwe/Umuahia district					village/settlement			not georeferenced
568	Voelker_Sachs_1974		1974	jan-april 1974		1970		NA						definitive	mammal	Crossarchus obscurus		0	22	Nigeria		Okigwe/Umuahia district								not georeferenced
569	Voelker_Sachs_1974		1974	jan-april 1974		1970		NA						definitive	mammal	Herpestes sp.		0	3	Nigeria		Okigwe/Umuahia district								not georeferenced
570	Voelker_Sachs_1974		1974	jan-april 1974		1970		NA						definitive	mammal	Genetta maculata		0	2	Nigeria		Okigwe/Umuahia district								not georeferenced
571	Voelker_Sachs_1974		1974	jan-april 1974		1970		NA						definitive	mammal	Nandinia binotata		0	3	Nigeria		Okigwe/Umuahia district								not georeferenced
572	Voelker_Sachs_1974		1974	jan-april 1974		1970		P. uterobilateralis						definitive	mammal	Civettictis civetta		26	28	Nigeria		Okigwe/Umuahia district								not georeferenced
573	Voelker_Sachs_1974		1974	jan-april 1974		1970		NA						definitive	mammal	Crocidura spp.		0	24	Nigeria		Okigwe/Umuahia district								not georeferenced
574	Voelker_Sachs_1974		1974	jan-april 1974		1970		NA						definitive	mammal	Cricetomys gambianus		0	15	Nigeria		Okigwe/Umuahia district								not georeferenced
575	Voelker_Sachs_1974		1974	jan-april 1974		1970		NA						definitive	mammal	Lophuromys sikapusi		0	5	Nigeria		Okigwe/Umuahia district								not georeferenced
576	Voelker_Sachs_1974		1974	jan-april 1974		1970		NA						definitive	mammal	Malacomys edwarsi		0	1	Nigeria		Okigwe/Umuahia district								not georeferenced
577	Voelker_Sachs_1974		1974	jan-april 1974		1970		NA						definitive	mammal	Lemniscomys striatus		0	6	Nigeria		Okigwe/Umuahia district								not georeferenced
578	Voelker_Sachs_1974		1974	jan-april 1974		1970		NA						definitive	mammal	Mastomys/Praomys sp.		0	12	Nigeria		Okigwe/Umuahia district								not georeferenced
579	Voelker_Sachs_1974		1974	jan-april 1974		1970		NA						definitive	mammal	Rattus/Mus spp.		0	6	Nigeria		Okigwe/Umuahia district								not georeferenced
580	Voelker_Sachs_1974		1974	jan-april 1974		1970		NA						definitive	mammal	Thryonomys swinderianus		0	1	Nigeria		Okigwe/Umuahia district								not georeferenced
581	Voelker_Sachs_1974		1974	jan-april 1974		1970		NA						definitive	mammal	Atherurus africanus		0	1	Nigeria		Okigwe/Umuahia district								not georeferenced
582	Voelker_Sachs_1974		1974	jan-april 1974		1970		NA						definitive	mammal	Potamochoaerus porcus		0	1	Nigeria		Okigwe/Umuahia district								not georeferenced

## Sheet: Sheet2
column	names	notes
1	rec	record row number
2	ref_short	unique reference code- used in all tables
3	2nd_source	additional source of occurrence- if reported elsewhere
4	year_period	year or survey period that occurrence from
5	yr_est	y/n if year was estimated (eg if not given- 2 years prior to publication year)
6	notes_survey_period	notes on survey eg months survey spanning
7	decade	decade survey or case report from
8	type_survey	study type eg case report or survey (not reported in full here- this is in
9	Parasite_species	species (Paragonimus species or Poikilorchis congolensis)
10	species2	if more than one species for a given occurrence
11	species_verbatim	verbatim species if different (eg P. westermani)
12	Parasite_life_stage	paragonimus life stage eg egg; metacercariae, adult worm
13	infection_notes	notes on infection eg- symptoms only (where life stage also will be blank)
14	described_from	what infection described from eg adult worms
15	host_type	host type eg 1st intermediate- snail, 2nd intermediat- crab, mammalian- definitive
16	host_cat	category of host, ie mammals, humans or crabs
17	host_taxonomy	host species or taxonomy if not at species level
18	verbatim_host_species	verbatim host species if different eg Potamonautes ecorssei
19	inf_host_count	total no of infected hosts for the given locality. If zero, none were found ie an absense record, if blank but species name recorded in parasite species, then count was not available but the record is a presence record
20	sampled_count	total no of surveyed hosts for the given locality
21	Country	country
22	County	county- GDAL
23	Region	region- GDAL
24	Site	site name
25	site_verbatim	verbatim site spelling if different from GDAL spelling
26	in_table	if occurrence in Cumberlidge et al 2018 locality table
27	site_uncertainty	category of site uncertainty- very low for freshwater crabs (directly fished, not market caught) or non-domestic mammal hosts
28	site_cat	site type eg river for crabs, school etc
29	Latitude	latitude in decimal coordinates (WGS84 geodetic datum)
30	Longitude	longitude in decimal coordinates (WGS84 geodetic datum)
31	map_cat	whether to include in mapping eg 'no' for experimental infection or case diagnosed by serology only, 'not georeferenced' if site name couldn't be georeferenced
32	coord_data_source	data source for georeferencing- eg paper map, google mapes, geonames.org
33	locality_georef_notes	contextual notes for georeferencing
34	georef_uncertainty	notes on level of uncertainty in georeferncing
35	verbatim_latitude	verbatim latitude if reported
36	verbatim_longitude	verbatim longitude if reported
37	alt	verbatim altitude if reported
38	region_verbatim	verbatim region
39	state_province_county	verbatim state/province
40	occ_notes	description/contextual notes of occurrence
41	ref_notes	notes relating to the reference and occurrence- eg if occurrence also reported in a different reference
42	dupl_locality	is locality duplicated ie reported in other publication
