# Supplementary material for: Endemicity of Paragonimus and paragonimiasis in Sub-Saharan Africa: A systematic review and mapping reveals stability of transmission in endemic foci for a multi-host parasite system
Source: PLoS Negl Trop Dis. 2021 Feb 5;15(2):e0009120. doi: 10.1371/journal.pntd.0009120 (PMC7891758; doi:10.1371/journal.pntd.0009120)
Supplement: S6 Table — (XLSX) [file pntd.0009120.s007.xlsx]

## Sheet: S6_Table
genus	species	rec	species	locality	country	latitude	longitude	genus	data_source
Liberonautes	Liberonautes chaperi	1	Liberonautes chaperi	Assini	Cote d'Ivoire	5.11667	-3.28333	Liberonautes	Neil Cumberlidge, unpublished data
Liberonautes	Liberonautes chaperi	2	Liberonautes chaperi	Akrum River, NMU TRW 1977.01, 12/1/1977	Ghana	6.53	-0.2	Liberonautes	Neil Cumberlidge, unpublished data
Liberonautes	Liberonautes chaperi	3	Liberonautes chaperi	Atewa Range near Asiakwa, 6°15N, 0°31'W, leg. CCH Jongkind, Leiden Museum D.46771 & D.46873	Ghana	6.25	-0.52	Liberonautes	Neil Cumberlidge, unpublished data
Liberonautes	Liberonautes chaperi	4	Liberonautes chaperi	Eastern Region, near Nteso on Asuboni River, 6.35N, 0.40W, D.46497 Ghana	Ghana	6.35	-0.4	Liberonautes	Neil Cumberlidge, unpublished data
Liberonautes	Liberonautes chaperi	5	Liberonautes chaperi	Goaso	Ghana	6.8	-0.52	Liberonautes	Neil Cumberlidge, unpublished data
Liberonautes	Liberonautes chaperi	6	Liberonautes chaperi	Beyan Town (Beyanta?)	Liberia	6.83333	-8.75	Liberonautes	Neil Cumberlidge, unpublished data
Liberonautes	Liberonautes chaperi	7	Liberonautes chaperi	Cavalla River at sawmill near Tempo. Grand Gedah County, NMU 19.XII.1988	Liberia	6.0549	-7.7985	Liberonautes	Neil Cumberlidge, unpublished data
Liberonautes	Liberonautes chaperi	8	Liberonautes chaperi	Grand Gedah County, along Duge River, NMU 13.VII.1988	Liberia	6.25909	-8.48414	Liberonautes	Neil Cumberlidge, unpublished data
Liberonautes	Liberonautes chaperi	9	Liberonautes chaperi	Menla on the St. Paul River in Bong County, Liberia (6°58’N, 10°l5’W).	Liberia	6.96667	-10.25	Liberonautes	Neil Cumberlidge, unpublished data
Liberonautes	Liberonautes chaperi	10	Liberonautes chaperi	St.Paul River at Mauwa, Bong County, NMU 26.I.1989	Liberia	6.8507	-10.4337	Liberonautes	Neil Cumberlidge, unpublished data
Liberonautes	Liberonautes chaperi	11	Liberonautes chaperi	St.Paul River, down stream at Mauwa Bong County, NMU 25.III.1989	Liberia	6.84819	-10.4408	Liberonautes	Neil Cumberlidge, unpublished data
Liberonautes	Liberonautes chaperi	12	Liberonautes chaperi	St.Paul River, S of Mawua, Bong County, NMU 27.02.1989	Liberia	6.84934	-10.4363	Liberonautes	Neil Cumberlidge, unpublished data
Liberonautes	Liberonautes latidactylus	13	Liberonautes latidactylus	Ahouati, 175km from Abidjan	Cote d'Ivoire	6.12	-4.97	Liberonautes	Neil Cumberlidge, unpublished data
Liberonautes	Liberonautes latidactylus	14	Liberonautes latidactylus	Bandama R, Tiassale	Cote d'Ivoire	5.9	-4.83	Liberonautes	Neil Cumberlidge, unpublished data
Liberonautes	Liberonautes latidactylus	15	Liberonautes latidactylus	Bandana River, Abidjan	Cote d'Ivoire	5.32	-4.03	Liberonautes	Neil Cumberlidge, unpublished data
Liberonautes	Liberonautes latidactylus	16	Liberonautes latidactylus	Nzi R, b/w Katiola & Dabakala, W Bouake	Cote d'Ivoire	8.23822	-4.85	Liberonautes	Neil Cumberlidge, unpublished data
Liberonautes	Liberonautes latidactylus	17	Liberonautes latidactylus	Trib. of R Ko, just W of Man	Cote d'Ivoire	7.41	-7.55	Liberonautes	Neil Cumberlidge, unpublished data
Liberonautes	Liberonautes latidactylus	18	Liberonautes latidactylus	Ashante region = Ashanti	Ghana	6.59831	-1.6036	Liberonautes	Neil Cumberlidge, unpublished data
Liberonautes	Liberonautes latidactylus	19	Liberonautes latidactylus	Prah River, Ashante LECTOTYPE	Ghana	5.17	-1.62	Liberonautes	Neil Cumberlidge, unpublished data
Liberonautes	Liberonautes latidactylus	20	Liberonautes latidactylus	Bangue River A, 7.666667,-8.483333	Guinea	7.66667	-8.48333	Liberonautes	Neil Cumberlidge, unpublished data
Liberonautes	Liberonautes latidactylus	21	Liberonautes latidactylus	Bento A	Guinea	8.02694	-9.28278	Liberonautes	Neil Cumberlidge, unpublished data
Liberonautes	Liberonautes latidactylus	22	Liberonautes latidactylus	Bhougdegehoun R., Boullere, near Sangaredi	Guinea	11.12	-13.97	Liberonautes	Neil Cumberlidge, unpublished data
Liberonautes	Liberonautes latidactylus	23	Liberonautes latidactylus	Blue Lake	Guinea	7.98056	-9.03528	Liberonautes	Neil Cumberlidge, unpublished data
Liberonautes	Liberonautes latidactylus	24	Liberonautes latidactylus	Cavally (Cavalla) River, Mt. Nimba	Guinea	7.59688	-8.31309	Liberonautes	Neil Cumberlidge, unpublished data
Liberonautes	Liberonautes latidactylus	25	Liberonautes latidactylus	Djilojedidi Creek, near Sangaredi, Boke Prefecture, Guinea Rapid Assessment Program, 2006	Guinea	11.15	-13.95	Liberonautes	Neil Cumberlidge, unpublished data
Liberonautes	Liberonautes latidactylus	26	Liberonautes latidactylus	Djolijedidi Creek, near Sangaredi (Sangaredyi), Boke Pretecture	Guinea	11.1	-13.77	Liberonautes	Neil Cumberlidge, unpublished data
Liberonautes	Liberonautes latidactylus	27	Liberonautes latidactylus	Fenaria	Guinea	9.01667	-9.28333	Liberonautes	Neil Cumberlidge, unpublished data
Liberonautes	Liberonautes latidactylus	28	Liberonautes latidactylus	Fouta Jallon (Fouta Djallon)	Guinea	11.5	-12.5	Liberonautes	Neil Cumberlidge, unpublished data
Liberonautes	Liberonautes latidactylus	29	Liberonautes latidactylus	Gbapa	Guinea	7.95083	-9.29639	Liberonautes	Neil Cumberlidge, unpublished data
Liberonautes	Liberonautes latidactylus	30	Liberonautes latidactylus	Gouan forest, Mt. Nimba	Guinea	7.78	-8.75	Liberonautes	Neil Cumberlidge, unpublished data
Liberonautes	Liberonautes latidactylus	31	Liberonautes latidactylus	Gouan River, AR19	Guinea	7.71371	-8.39468	Liberonautes	Neil Cumberlidge, unpublished data
Liberonautes	Liberonautes latidactylus	32	Liberonautes latidactylus	Guinea Forestiere, Foret Classee Diecke, Camp 2, near Yossono, 460m	Guinea	7.48333	-8.81667	Liberonautes	Neil Cumberlidge, unpublished data
Liberonautes	Liberonautes latidactylus	33	Liberonautes latidactylus	Mount Nimba	Guinea	7.58333	-8.46667	Liberonautes	Neil Cumberlidge, unpublished data
Liberonautes	Liberonautes latidactylus	34	Liberonautes latidactylus	Mount Tokade	Guinea	7.87917	-9.2975	Liberonautes	Neil Cumberlidge, unpublished data
Liberonautes	Liberonautes latidactylus	35	Liberonautes latidactylus	Nzo, Mt. Nimba	Guinea	7.67	-8.32	Liberonautes	Neil Cumberlidge, unpublished data
Liberonautes	Liberonautes latidactylus	36	Liberonautes latidactylus	Sarabaya, Batipou District, Boke Pretecture	Guinea	8.97	-9.13	Liberonautes	Neil Cumberlidge, unpublished data
Liberonautes	Liberonautes latidactylus	37	Liberonautes latidactylus	Sarabaya-Kaveto, Boke Prefecture, Guinea Rapid Assessment Program, 2005	Guinea	10.7451	-14.4341	Liberonautes	Neil Cumberlidge, unpublished data
Liberonautes	Liberonautes latidactylus	38	Liberonautes latidactylus	Seredou	Guinea	9.75	-10.5	Liberonautes	Neil Cumberlidge, unpublished data
Liberonautes	Liberonautes latidactylus	39	Liberonautes latidactylus	Sonofolon, Boke Prefecture	Guinea	10.7397	-14.4329	Liberonautes	Neil Cumberlidge, unpublished data
Liberonautes	Liberonautes latidactylus	40	Liberonautes latidactylus	Sonofolon, Boke Prefecture	Guinea	11.08	-14.42	Liberonautes	Neil Cumberlidge, unpublished data
Liberonautes	Liberonautes latidactylus	41	Liberonautes latidactylus	Veblo River, coll Konan	Guinea	7.70791	-8.33615	Liberonautes	Neil Cumberlidge, unpublished data
Liberonautes	Liberonautes latidactylus	42	Liberonautes latidactylus	Ye River,	Guinea	7.68333	-8.43333	Liberonautes	Neil Cumberlidge, unpublished data
Liberonautes	Liberonautes latidactylus	43	Liberonautes latidactylus	Yepole Creek	Guinea	8.07639	-9.0775	Liberonautes	Neil Cumberlidge, unpublished data
Liberonautes	Liberonautes latidactylus	44	Liberonautes latidactylus	Zie River, Mt. Nimba	Guinea	7.73	-8.37	Liberonautes	Neil Cumberlidge, unpublished data
Liberonautes	Liberonautes latidactylus	45	Liberonautes latidactylus	Balloon (Balu?) creek	Liberia	6.58333	-10.3917	Liberonautes	Neil Cumberlidge, unpublished data
Liberonautes	Liberonautes latidactylus	46	Liberonautes latidactylus	Bellyella (Belliyella; Belliyela; Belle Yella; Belle Yela; Beliyela)	Liberia	7.38	-9.99	Liberonautes	Neil Cumberlidge, unpublished data
Liberonautes	Liberonautes latidactylus	47	Liberonautes latidactylus	Bong Iron Mine	Liberia	6.80358	-10.3545	Liberonautes	Neil Cumberlidge, unpublished data
Liberonautes	Liberonautes latidactylus	48	Liberonautes latidactylus	Bromely (Mission, Monrovia)	Liberia	6.31056	-10.8047	Liberonautes	Neil Cumberlidge, unpublished data
Liberonautes	Liberonautes latidactylus	49	Liberonautes latidactylus	Bwah (Biah) Creek, Abanga	Liberia	6.75	-9.35	Liberonautes	Neil Cumberlidge, unpublished data
Liberonautes	Liberonautes latidactylus	50	Liberonautes latidactylus	Farmington river	Liberia	6.13333	-10.3667	Liberonautes	Neil Cumberlidge, unpublished data
Liberonautes	Liberonautes latidactylus	51	Liberonautes latidactylus	Fono	Liberia	7.36667	-11.05	Liberonautes	Neil Cumberlidge, unpublished data
Liberonautes	Liberonautes latidactylus	52	Liberonautes latidactylus	Fulba (Fumba)	Liberia	6.53	-10.32	Liberonautes	Neil Cumberlidge, unpublished data
Liberonautes	Liberonautes latidactylus	53	Liberonautes latidactylus	Gbarnga District, tribs. St. John's River	Liberia	6.99	-9.47	Liberonautes	Neil Cumberlidge, unpublished data
Liberonautes	Liberonautes latidactylus	54	Liberonautes latidactylus	Habel (Harbel), Junk River, grass swamp	Liberia	6.28	-10.35	Liberonautes	Neil Cumberlidge, unpublished data
Liberonautes	Liberonautes latidactylus	55	Liberonautes latidactylus	Kuma Town	Liberia	5.5	-8.8	Liberonautes	Neil Cumberlidge, unpublished data
Liberonautes	Liberonautes latidactylus	56	Liberonautes latidactylus	Leiden Mus 2175, Robertsport	Liberia	6.75	-11.37	Liberonautes	Neil Cumberlidge, unpublished data
Liberonautes	Liberonautes latidactylus	57	Liberonautes latidactylus	Lofa river	Liberia	6.6	-11.0833	Liberonautes	Neil Cumberlidge, unpublished data
Liberonautes	Liberonautes latidactylus	58	Liberonautes latidactylus	Lugbe = Lugbei	Liberia	7.61097	-8.62306	Liberonautes	Neil Cumberlidge, unpublished data
Liberonautes	Liberonautes latidactylus	59	Liberonautes latidactylus	Mauwa (Mawua?)	Liberia	6.85	-10.4333	Liberonautes	Neil Cumberlidge, unpublished data
Liberonautes	Liberonautes latidactylus	60	Liberonautes latidactylus	Mauwa (Mawua?) creek	Liberia	7.8	-10.3833	Liberonautes	Neil Cumberlidge, unpublished data
Liberonautes	Liberonautes latidactylus	61	Liberonautes latidactylus	Millsburg	Liberia	6.48333	-10.6667	Liberonautes	Neil Cumberlidge, unpublished data
Liberonautes	Liberonautes latidactylus	62	Liberonautes latidactylus	Monrovia	Liberia	6.67	-9.67	Liberonautes	Neil Cumberlidge, unpublished data
Liberonautes	Liberonautes latidactylus	63	Liberonautes latidactylus	Mount Coffee	Liberia	6.49	-10.65	Liberonautes	Neil Cumberlidge, unpublished data
Liberonautes	Liberonautes latidactylus	64	Liberonautes latidactylus	Mount Gibi	Liberia	6.58333	-10.0667	Liberonautes	Neil Cumberlidge, unpublished data
Liberonautes	Liberonautes latidactylus	65	Liberonautes latidactylus	Mount Zaweah (Za Wia?)	Liberia	6.06667	-9.38333	Liberonautes	Neil Cumberlidge, unpublished data
Liberonautes	Liberonautes latidactylus	66	Liberonautes latidactylus	Moyamba District	Liberia	8	-12.5	Liberonautes	Neil Cumberlidge, unpublished data
Liberonautes	Liberonautes latidactylus	67	Liberonautes latidactylus	North (Corah) Creek, Camp at Bassa Point, Grand Bassa County	Liberia	6.12919	-10.3596	Liberonautes	Neil Cumberlidge, unpublished data
Liberonautes	Liberonautes latidactylus	68	Liberonautes latidactylus	Putu range	Liberia	5.63333	-8.2	Liberonautes	Neil Cumberlidge, unpublished data
Liberonautes	Liberonautes latidactylus	69	Liberonautes latidactylus	Robertsport	Liberia	6.75	-11.37	Liberonautes	Neil Cumberlidge, unpublished data
Liberonautes	Liberonautes latidactylus	70	Liberonautes latidactylus	Sagnigui river	Liberia	13.0333	-12.7667	Liberonautes	Neil Cumberlidge, unpublished data
Liberonautes	Liberonautes latidactylus	71	Liberonautes latidactylus	Sanoye Road	Liberia	6.97444	-9.98278	Liberonautes	Neil Cumberlidge, unpublished data
Liberonautes	Liberonautes latidactylus	72	Liberonautes latidactylus	St. Paul R, nr. Haindi, Bong county,	Liberia	6.89	-10.39	Liberonautes	Neil Cumberlidge, unpublished data
Liberonautes	Liberonautes latidactylus	73	Liberonautes latidactylus	Waterfall nr. Bong Mine, Bong county,	Liberia	6.82	-10.33	Liberonautes	Neil Cumberlidge, unpublished data
Liberonautes	Liberonautes latidactylus	74	Liberonautes latidactylus	Dakar	Senegal	14.7177	-16.9925	Liberonautes	Neil Cumberlidge, unpublished data
Liberonautes	Liberonautes latidactylus	75	Liberonautes latidactylus	Yoff (Yof?)	Senegal	14.75	-17.4667	Liberonautes	Neil Cumberlidge, unpublished data
Liberonautes	Liberonautes latidactylus	76	Liberonautes latidactylus	Freetown	Sierra Leone	8.49	-13.23	Liberonautes	Neil Cumberlidge, unpublished data
Liberonautes	Liberonautes nanoides	77	Liberonautes nanoides	Haindi, St Paul River	Liberia	6.89266	-10.3897	Liberonautes	Neil Cumberlidge, unpublished data
Liberonautes	Liberonautes paludicolis	78	Liberonautes paludicolis	Between Yéalé et Goulea (Cess/Cestos River)	Cote d'Ivoire	7.47	-7.92	Liberonautes	Neil Cumberlidge, unpublished data
Liberonautes	Liberonautes paludicolis	79	Liberonautes paludicolis	BONG COUNTY: Gundeh Swamp, Millerstown	Liberia	6.84331	-10.4488	Liberonautes	Neil Cumberlidge, unpublished data
Liberonautes	Liberonautes paludicolis	80	Liberonautes paludicolis	BONG COUNTY: Haindi Market	Liberia	6.89151	-10.3876	Liberonautes	Neil Cumberlidge, unpublished data
Liberonautes	Liberonautes paludicolis	81	Liberonautes paludicolis	BONG COUNTY: Marvor II Creek, Mauwa	Liberia	6.837	-10.4281	Liberonautes	Neil Cumberlidge, unpublished data
Liberonautes	Liberonautes paludicolis	82	Liberonautes paludicolis	BONG COUNTY: Middle St. Paul River. Sangbeta, On the road to Haindi, 8. VI. 1988.	Liberia	6.86033	-10.4265	Liberonautes	Neil Cumberlidge, unpublished data
Liberonautes	Liberonautes paludicolis	83	Liberonautes paludicolis	BONG COUNTY: Millsburg, Lower St. Paul River,	Liberia	6.50751	-10.6729	Liberonautes	Neil Cumberlidge, unpublished data
Liberonautes	Liberonautes paludicolis	84	Liberonautes paludicolis	BONG COUNTY: Nawapailla Creek, Kpoeyea = Boeyea	Liberia	6.94755	-9.99863	Liberonautes	Neil Cumberlidge, unpublished data
Liberonautes	Liberonautes paludicolis	85	Liberonautes paludicolis	BONG COUNTY: Sangbeta Swamp	Liberia	6.85922	-10.4222	Liberonautes	Neil Cumberlidge, unpublished data
Liberonautes	Liberonautes paludicolis	86	Liberonautes paludicolis	BONG COUNTY: Weakona Creek (in basket trap), (l!), 30. VII. 1988.	Liberia	6.83368	-10.4282	Liberonautes	Neil Cumberlidge, unpublished data
Liberonautes	Liberonautes paludicolis	87	Liberonautes paludicolis	BONG COUNTY: Weakorlu Swamp, Mauwa	Liberia	6.85471	-10.4288	Liberonautes	Neil Cumberlidge, unpublished data
Liberonautes	Liberonautes paludicolis	88	Liberonautes paludicolis	GRAND GEDAH COUNTY: Darah Creek, Klotiti Village near Tiempo	Liberia	4.87621	-7.81363	Liberonautes	Neil Cumberlidge, unpublished data
Liberonautes	Liberonautes paludicolis	89	Liberonautes paludicolis	GRAND GEDAH COUNTY: Duogbe River Basin. EEC Fuh Farm near Zwedru	Liberia	6.06929	-8.13489	Liberonautes	Neil Cumberlidge, unpublished data
Liberonautes	Liberonautes paludicolis	90	Liberonautes paludicolis	MARGIBI COUNTY: Farmington River, Sengbe creek, swamp at the foot of Mount Gibi, near Peterstown,	Liberia	6.44122	-9.43913	Liberonautes	Neil Cumberlidge, unpublished data
Liberonautes	Liberonautes paludicolis	91	Liberonautes paludicolis	MARGIBI COUNTY: Vor Creek, Division 40, Firestone Plantation	Liberia	6.35741	-10.303	Liberonautes	Neil Cumberlidge, unpublished data
Liberonautes	Liberonautes paludicolis	92	Liberonautes paludicolis	NIMBA COUNTY: Mt. Nimba	Liberia	7.58333	-8.46667	Liberonautes	Neil Cumberlidge, unpublished data
Liberonautes	Liberonautes paludicolis	93	Liberonautes paludicolis	NIMBA COUNTY: Saniquellie, Paygweli Creek, St. John River basin PARATYPE	Liberia	7.36667	-8.71667	Liberonautes	Neil Cumberlidge, unpublished data
Liberonautes	Liberonautes paludicolis	94	Liberonautes paludicolis	NIMBA COUNTY: St. John River Basin, Yeplue Creek, Gbayela, west of Sanniquellie	Liberia	7.24606	-8.8627	Liberonautes	Neil Cumberlidge, unpublished data
Liberonautes	Liberonautes paludicolis	95	Liberonautes paludicolis	NIMBA COUNTY: Yeplue Creek	Liberia	6.75	-8.75	Liberonautes	Neil Cumberlidge, unpublished data
Sudanonautes	Sudanonautes africanus	96	Potamonemus sp.	Bamenda	Cameroon	5.97859	10.1586	Potamonemus	Neil Cumberlidge, unpublished data
Sudanonautes	Sudanonautes africanus	97	Potamonemus sp.	Kembong	Cameroon	5.65013	9.23333	Potamonemus	Neil Cumberlidge, unpublished data
Sudanonautes	Sudanonautes africanus	98	Potamonemus sp.	Mamfe, Cross River	Cameroon	5.76579	9.31027	Potamonemus	Neil Cumberlidge, unpublished data
Sudanonautes	Sudanonautes africanus	99	Potamonemus sp.	Mundama = Mundame	Cameroon	4.58284	9.50762	Potamonemus	Neil Cumberlidge, unpublished data
Sudanonautes	Sudanonautes africanus	100	Potamonemus sp.	Nchang	Cameroon	5.69382	9.26778	Potamonemus	Neil Cumberlidge, unpublished data
Sudanonautes	Sudanonautes africanus	101	Sudanonautes africanus	Acheum	Cameroon	5.62551	9.35004	Sudanonautes	Neil Cumberlidge, unpublished data
Sudanonautes	Sudanonautes africanus	102	Sudanonautes africanus	Ambane (Ambain?)	Cameroon	4.94812	12.8972	Sudanonautes	Neil Cumberlidge, unpublished data
Sudanonautes	Sudanonautes africanus	103	Sudanonautes africanus	Bakebe, Mbu River	Cameroon	5.55922	9.56506	Sudanonautes	Neil Cumberlidge, unpublished data
Sudanonautes	Sudanonautes africanus	104	Sudanonautes africanus	Bakokoje (Bakoukoue)	Cameroon	3.53	11.15	Sudanonautes	Neil Cumberlidge, unpublished data
Sudanonautes	Sudanonautes africanus	105	Sudanonautes africanus	Bamenda	Cameroon	5.93506	10.124	Sudanonautes	Neil Cumberlidge, unpublished data
Sudanonautes	Sudanonautes africanus	106	Sudanonautes africanus	Barombi lake, near Kumba	Cameroon	4.72	9.4	Sudanonautes	Neil Cumberlidge, unpublished data
Sudanonautes	Sudanonautes africanus	107	Sudanonautes africanus	Barombi, Mbo lake, near Kumba	Cameroon	4.71667	9.4	Sudanonautes	Neil Cumberlidge, unpublished data
Sudanonautes	Sudanonautes africanus	108	Sudanonautes africanus	Batoure District	Cameroon	6.38	12.68	Sudanonautes	Neil Cumberlidge, unpublished data
Sudanonautes	Sudanonautes africanus	109	Sudanonautes africanus	Batouri	Cameroon	4.43333	14.45	Sudanonautes	Neil Cumberlidge, unpublished data
Sudanonautes	Sudanonautes africanus	110	Sudanonautes africanus	between Edea and Yaounde	Cameroon	3.88128	10.6986	Sudanonautes	Neil Cumberlidge, unpublished data
Sudanonautes	Sudanonautes africanus	111	Sudanonautes africanus	Bibundi	Cameroon	4.26667	8.93333	Sudanonautes	Neil Cumberlidge, unpublished data
Sudanonautes	Sudanonautes africanus	112	Sudanonautes africanus	Bipindi	Cameroon	3.1	10.5	Sudanonautes	Neil Cumberlidge, unpublished data
Sudanonautes	Sudanonautes africanus	113	Sudanonautes africanus	Bitye, Ja River	Cameroon	3.02	12.37	Sudanonautes	Neil Cumberlidge, unpublished data
Sudanonautes	Sudanonautes africanus	114	Sudanonautes africanus	Boma	Cameroon	5.83	13.17	Sudanonautes	Neil Cumberlidge, unpublished data
Sudanonautes	Sudanonautes africanus	115	Sudanonautes africanus	Broto (=Brutu)	Cameroon	5.15	9.31667	Sudanonautes	Neil Cumberlidge, unpublished data
Sudanonautes	Sudanonautes africanus	116	Sudanonautes africanus	Buala grassland, near Sanga River	Cameroon	4.67	9.95	Sudanonautes	Neil Cumberlidge, unpublished data
Sudanonautes	Sudanonautes africanus	117	Sudanonautes africanus	Ebolowa	Cameroon	2.93333	11.1833	Sudanonautes	Neil Cumberlidge, unpublished data
Sudanonautes	Sudanonautes africanus	118	Sudanonautes africanus	Edea	Cameroon	3.78333	10.25	Sudanonautes	Neil Cumberlidge, unpublished data
Sudanonautes	Sudanonautes africanus	119	Sudanonautes africanus	Ekombe Bouji (Ékombé (populated place)	Cameroon	4.48	10.87	Sudanonautes	Neil Cumberlidge, unpublished data
Sudanonautes	Sudanonautes africanus	120	Sudanonautes africanus	Elephantensee (Elefanten-See)	Cameroon	4.65	9.4	Sudanonautes	Neil Cumberlidge, unpublished data
Sudanonautes	Sudanonautes africanus	121	Sudanonautes africanus	Eséka	Cameroon	3.66667	10.4667	Sudanonautes	Neil Cumberlidge, unpublished data
Sudanonautes	Sudanonautes africanus	122	Sudanonautes africanus	Ganda Sundi	Cameroon	4.43	14.53	Sudanonautes	Neil Cumberlidge, unpublished data
Sudanonautes	Sudanonautes africanus	123	Sudanonautes africanus	Goma	Cameroon	5.32	14.4	Sudanonautes	Neil Cumberlidge, unpublished data
Sudanonautes	Sudanonautes africanus	124	Sudanonautes africanus	Kake River near Kumba (Kumbe)	Cameroon	4.72	9.18	Sudanonautes	Neil Cumberlidge, unpublished data
Sudanonautes	Sudanonautes africanus	125	Sudanonautes africanus	Kembong, Cross river, near Mamfe	Cameroon	5.65	9.23	Sudanonautes	Neil Cumberlidge, unpublished data
Sudanonautes	Sudanonautes africanus	126	Sudanonautes africanus	Kindambo (Kindamba?)	Cameroon	4.75	14.08	Sudanonautes	Neil Cumberlidge, unpublished data
Sudanonautes	Sudanonautes africanus	127	Sudanonautes africanus	Kitobola	Cameroon	5.37	14.52	Sudanonautes	Neil Cumberlidge, unpublished data
Sudanonautes	Sudanonautes africanus	128	Sudanonautes africanus	Kombetiko (Kombe-Tiko; Konbe Tiko), Batouri Tanadi River	Cameroon	4.67	14.58	Sudanonautes	Neil Cumberlidge, unpublished data
Sudanonautes	Sudanonautes africanus	129	Sudanonautes africanus	Konye	Cameroon	4.92246	9.46473	Sudanonautes	Neil Cumberlidge, unpublished data
Sudanonautes	Sudanonautes africanus	130	Sudanonautes africanus	Kribi	Cameroon	2.9	9.93	Sudanonautes	Neil Cumberlidge, unpublished data
Sudanonautes	Sudanonautes africanus	131	Sudanonautes africanus	Kribi, Kienke River	Cameroon	2.95017	9.93286	Sudanonautes	Neil Cumberlidge, unpublished data
Sudanonautes	Sudanonautes africanus	132	Sudanonautes africanus	Kumba (Johann Albrechtshöhe)	Cameroon	4.65	9.43333	Sudanonautes	Neil Cumberlidge, unpublished data
Sudanonautes	Sudanonautes africanus	133	Sudanonautes africanus	Kumba (Johann Albrechtshöhe)	Cameroon	4.65	9.43333	Sudanonautes	Neil Cumberlidge, unpublished data
Sudanonautes	Sudanonautes africanus	134	Sudanonautes africanus	Kwoemvong near Ebolowa	Cameroon	2.9	11.15	Sudanonautes	Neil Cumberlidge, unpublished data
Sudanonautes	Sudanonautes africanus	135	Sudanonautes africanus	Lake Barombi	Cameroon	4.66255	9.41123	Sudanonautes	Neil Cumberlidge, unpublished data
Sudanonautes	Sudanonautes africanus	136	Sudanonautes africanus	Lobe River	Cameroon	2.68723	10.0796	Sudanonautes	Neil Cumberlidge, unpublished data
Sudanonautes	Sudanonautes africanus	137	Sudanonautes africanus	Lolodorf	Cameroon	3.25	10.9833	Sudanonautes	Neil Cumberlidge, unpublished data
Sudanonautes	Sudanonautes africanus	138	Sudanonautes africanus	Lukula	Cameroon	5.38	12.95	Sudanonautes	Neil Cumberlidge, unpublished data
Sudanonautes	Sudanonautes africanus	139	Sudanonautes africanus	Maka District	Cameroon	4.13	9.62	Sudanonautes	Neil Cumberlidge, unpublished data
Sudanonautes	Sudanonautes africanus	140	Sudanonautes africanus	Makau, Koukoup River	Cameroon	5.35	10.92	Sudanonautes	Neil Cumberlidge, unpublished data
Sudanonautes	Sudanonautes africanus	141	Sudanonautes africanus	Mambanda near Kumba (Kumbe)	Cameroon	4.63	9.47	Sudanonautes	Neil Cumberlidge, unpublished data
Sudanonautes	Sudanonautes africanus	142	Sudanonautes africanus	Mamfe, Cross River	Cameroon	5.76059	9.31536	Sudanonautes	Neil Cumberlidge, unpublished data
Sudanonautes	Sudanonautes africanus	143	Sudanonautes africanus	Manyemen = Meyedem	Cameroon	5.21575	9.39593	Sudanonautes	Neil Cumberlidge, unpublished data
Sudanonautes	Sudanonautes africanus	144	Sudanonautes africanus	Mbove? River at Edea	Cameroon	3.82873	10.1351	Sudanonautes	Neil Cumberlidge, unpublished data
Sudanonautes	Sudanonautes africanus	145	Sudanonautes africanus	Mt Kupe	Cameroon	4.80214	9.70814	Sudanonautes	Neil Cumberlidge, unpublished data
Sudanonautes	Sudanonautes africanus	146	Sudanonautes africanus	Nchang	Cameroon	5.69517	9.26744	Sudanonautes	Neil Cumberlidge, unpublished data
Sudanonautes	Sudanonautes africanus	147	Sudanonautes africanus	Nguti	Cameroon	5.33613	9.41146	Sudanonautes	Neil Cumberlidge, unpublished data
Sudanonautes	Sudanonautes africanus	148	Sudanonautes africanus	Njombé	Cameroon	4.55337	9.62184	Sudanonautes	Neil Cumberlidge, unpublished data
Sudanonautes	Sudanonautes africanus	149	Sudanonautes africanus	Nkolbisson, Yaounde	Cameroon	3.85005	11.6167	Sudanonautes	Neil Cumberlidge, unpublished data
Sudanonautes	Sudanonautes africanus	150	Sudanonautes africanus	Nkongsamba	Cameroon	4.9	9.88333	Sudanonautes	Neil Cumberlidge, unpublished data
Sudanonautes	Sudanonautes africanus	151	Sudanonautes africanus	Nyong	Cameroon	3.27	9.94	Sudanonautes	Neil Cumberlidge, unpublished data
Sudanonautes	Sudanonautes africanus	152	Sudanonautes africanus	Olounou	Cameroon	2.81075	12.0815	Sudanonautes	Neil Cumberlidge, unpublished data
Sudanonautes	Sudanonautes africanus	153	Sudanonautes africanus	Osokoe VIllage	Cameroon	3.65001	11.3333	Sudanonautes	Neil Cumberlidge, unpublished data
Sudanonautes	Sudanonautes africanus	154	Sudanonautes africanus	Supe	Cameroon	4.94238	9.51931	Sudanonautes	Neil Cumberlidge, unpublished data
Sudanonautes	Sudanonautes africanus	155	Sudanonautes africanus	Tributary of Cross River, Tinto, Assumbi, Mamfe Division,	Cameroon	5.54507	9.5874	Sudanonautes	Neil Cumberlidge, unpublished data
Sudanonautes	Sudanonautes africanus	156	Sudanonautes africanus	Victoria = Limbe	Cameroon	4.01667	9.2	Sudanonautes	Neil Cumberlidge, unpublished data
Sudanonautes	Sudanonautes africanus	157	Sudanonautes africanus	Yaounde	Cameroon	3.85	11.5167	Sudanonautes	Neil Cumberlidge, unpublished data
Sudanonautes	Sudanonautes africanus	158	Sudanonautes africanus	Bayanga, Mapoyo (Mboye) creek	Central African Republic	3.09	16.28	Sudanonautes	Neil Cumberlidge, unpublished data
Sudanonautes	Sudanonautes africanus	159	Sudanonautes africanus	Bayanga, Mobeya (Moubia)	Central African Republic	2.90399	16.2582	Sudanonautes	Neil Cumberlidge, unpublished data
Sudanonautes	Sudanonautes africanus	160	Sudanonautes africanus	BanguBangu, Congo River, Kindu, Kinshasa	Democratic Republic of the Congo	-4.31695	15.2571	Sudanonautes	Neil Cumberlidge, unpublished data
Sudanonautes	Sudanonautes africanus	161	Sudanonautes africanus	Boma	Democratic Republic of the Congo	-5.82795	13.0661	Sudanonautes	Neil Cumberlidge, unpublished data
Sudanonautes	Sudanonautes africanus	162	Sudanonautes africanus	Ganda-Sundi	Democratic Republic of the Congo	-4.86637	12.8667	Sudanonautes	Neil Cumberlidge, unpublished data
Sudanonautes	Sudanonautes africanus	163	Sudanonautes africanus	Goma	Democratic Republic of the Congo	-5.29801	14.3939	Sudanonautes	Neil Cumberlidge, unpublished data
Sudanonautes	Sudanonautes africanus	164	Sudanonautes africanus	Kitobola	Democratic Republic of the Congo	-5.36654	14.5166	Sudanonautes	Neil Cumberlidge, unpublished data
Sudanonautes	Sudanonautes africanus	165	Sudanonautes africanus	Lukula	Democratic Republic of the Congo	-5.40185	12.9424	Sudanonautes	Neil Cumberlidge, unpublished data
Sudanonautes	Sudanonautes africanus	166	Sudanonautes africanus	Mbanza-Ngungu (Thysville)	Democratic Republic of the Congo	-5.24005	14.8521	Sudanonautes	Neil Cumberlidge, unpublished data
Sudanonautes	Sudanonautes africanus	167	Sudanonautes africanus	Mbanza-Ngungu (Thysville)	Democratic Republic of the Congo	-5.24005	14.8521	Sudanonautes	Neil Cumberlidge, unpublished data
Sudanonautes	Sudanonautes africanus	168	Sudanonautes africanus	Mbanza-Ngungu (Thysville)	Democratic Republic of the Congo	-5.24005	14.8521	Sudanonautes	Neil Cumberlidge, unpublished data
Sudanonautes	Sudanonautes africanus	169	Sudanonautes africanus	Shiloango, Congo River	Democratic Republic of the Congo	-4.32361	15.2596	Sudanonautes	Neil Cumberlidge, unpublished data
Sudanonautes	Sudanonautes africanus	170	Sudanonautes africanus	Shiloango, Congo River	Democratic Republic of the Congo	-4.32361	15.2596	Sudanonautes	Neil Cumberlidge, unpublished data
Sudanonautes	Sudanonautes africanus	171	Sudanonautes africanus	Tombo-Muembe	Democratic Republic of the Congo	-5.06861	13.6938	Sudanonautes	Neil Cumberlidge, unpublished data
Sudanonautes	Sudanonautes africanus	172	Sudanonautes africanus	Tshela	Democratic Republic of the Congo	-5.02574	12.9739	Sudanonautes	Neil Cumberlidge, unpublished data
Sudanonautes	Sudanonautes africanus	173	Sudanonautes africanus	Abanga River (Ogoue River)	Gabon	-0.82	9	Sudanonautes	Neil Cumberlidge, unpublished data
Sudanonautes	Sudanonautes africanus	174	Sudanonautes africanus	Lac de Franceville	Gabon	-1.62222	13.5965	Sudanonautes	Neil Cumberlidge, unpublished data
Sudanonautes	Sudanonautes africanus	175	Sudanonautes africanus	Makokou, Lvindio River	Gabon	0.5667	12.8554	Sudanonautes	Neil Cumberlidge, unpublished data
Sudanonautes	Sudanonautes africanus	176	Sudanonautes africanus	Muila = Mouila	Gabon	-1.8667	11.0515	Sudanonautes	Neil Cumberlidge, unpublished data
Sudanonautes	Sudanonautes africanus	177	Sudanonautes africanus	Ndende	Gabon	-2.39203	11.3629	Sudanonautes	Neil Cumberlidge, unpublished data
Sudanonautes	Sudanonautes africanus	178	Sudanonautes africanus	Tchibanga	Gabon	-2.91891	10.9855	Sudanonautes	Neil Cumberlidge, unpublished data
Sudanonautes	Sudanonautes africanus	179	Sudanonautes africanus	Yeno, Ogoulou River	Gabon	-1.35	9.33	Sudanonautes	Neil Cumberlidge, unpublished data
Sudanonautes	Sudanonautes africanus	180	Sudanonautes africanus	Abiriba	Nigeria	5.72364	7.72897	Sudanonautes	Neil Cumberlidge, unpublished data
Sudanonautes	Sudanonautes africanus	181	Sudanonautes africanus	Afikpo, Cross River	Nigeria	5.87867	7.97407	Sudanonautes	Neil Cumberlidge, unpublished data
Sudanonautes	Sudanonautes africanus	182	Sudanonautes africanus	Akansoko Road, Cross River State	Nigeria	5.02	8.47	Sudanonautes	Neil Cumberlidge, unpublished data
Sudanonautes	Sudanonautes africanus	183	Sudanonautes africanus	Ake-Eze	Nigeria	5.91973	7.66599	Sudanonautes	Neil Cumberlidge, unpublished data
Sudanonautes	Sudanonautes africanus	184	Sudanonautes africanus	Ayip River, Cross River State, near Calabar	Nigeria	4.96667	8.33333	Sudanonautes	Neil Cumberlidge, unpublished data
Sudanonautes	Sudanonautes africanus	185	Sudanonautes africanus	Bende	Nigeria	5.55923	7.63079	Sudanonautes	Neil Cumberlidge, unpublished data
Sudanonautes	Sudanonautes africanus	186	Sudanonautes africanus	Ekang, Cross River State	Nigeria	5.6	8.81667	Sudanonautes	Neil Cumberlidge, unpublished data
Sudanonautes	Sudanonautes africanus	187	Sudanonautes africanus	Ekong, Cross River State	Nigeria	5.27	8.57	Sudanonautes	Neil Cumberlidge, unpublished data
Sudanonautes	Sudanonautes africanus	188	Sudanonautes africanus	Foot of Obudu Plateau, Cross River State	Nigeria	6.66666	9.16667	Sudanonautes	Neil Cumberlidge, unpublished data
Sudanonautes	Sudanonautes africanus	189	Sudanonautes africanus	Ikpan river (figs. redescription)	Nigeria	5.45	8.26667	Sudanonautes	Neil Cumberlidge, unpublished data
Sudanonautes	Sudanonautes africanus	190	Sudanonautes africanus	Ikpan River, Cross River State	Nigeria	4.93	8.65	Sudanonautes	Neil Cumberlidge, unpublished data
Sudanonautes	Sudanonautes africanus	191	Sudanonautes africanus	Obudu Cattle Ranch	Nigeria	6.63333	9.08333	Sudanonautes	Neil Cumberlidge, unpublished data
Sudanonautes	Sudanonautes africanus	192	Sudanonautes africanus	Ogoja, Cross River State	Nigeria	6.66667	8.75	Sudanonautes	Neil Cumberlidge, unpublished data
Sudanonautes	Sudanonautes africanus	193	Sudanonautes africanus	Okigwe	Nigeria	5.83263	7.34896	Sudanonautes	Neil Cumberlidge, unpublished data
Sudanonautes	Sudanonautes africanus	194	Sudanonautes africanus	Ozuakoli	Nigeria	5.62426	7.55933	Sudanonautes	Neil Cumberlidge, unpublished data
Sudanonautes	Sudanonautes africanus	195	Sudanonautes africanus	Ukukwa-Amanse, Anambra State	Nigeria	6.2602	7.1364	Sudanonautes	Neil Cumberlidge, unpublished data
Sudanonautes	Sudanonautes africanus	196	Sudanonautes africanus	Yakurr, Cross River State	Nigeria	5.83915	8.15475	Sudanonautes	Neil Cumberlidge, unpublished data
Sudanonautes	Sudanonautes africanus	197	Sudanonautes africanus	Amboulou, Kom River	Republic of the Congo	-1.09155	14.7405	Sudanonautes	Neil Cumberlidge, unpublished data
Sudanonautes	Sudanonautes aubryi	198	Sudanonautes africanus	Bouenza (waterfall)	Republic of the Congo	-3.64685	13.8457	Sudanonautes	Neil Cumberlidge, unpublished data
Sudanonautes	Sudanonautes aubryi	199	Sudanonautes africanus	Kindamba	Republic of the Congo	-3.74145	14.5255	Sudanonautes	Neil Cumberlidge, unpublished data
Sudanonautes	Sudanonautes aubryi	200	Sudanonautes africanus	Lukunga = Loukounga	Republic of the Congo	-4.52647	14.5775	Sudanonautes	Neil Cumberlidge, unpublished data
Sudanonautes	Sudanonautes aubryi	201	Sudanonautes africanus	Mayumbe	Republic of the Congo	-4.4145	12.4884	Sudanonautes	Neil Cumberlidge, unpublished data
Sudanonautes	Sudanonautes aubryi	202	Sudanonautes africanus	Sounda	Republic of the Congo	-4.08164	12.1345	Sudanonautes	Neil Cumberlidge, unpublished data
Sudanonautes	Sudanonautes aubryi	203	Sudanonautes aubryi	Bassila	Benin	9.01667	1.66667	Sudanonautes	Neil Cumberlidge, unpublished data
Sudanonautes	Sudanonautes aubryi	204	Sudanonautes aubryi	Cotonou	Benin	6.35	2.43333	Sudanonautes	Neil Cumberlidge, unpublished data
Sudanonautes	Sudanonautes aubryi	205	Sudanonautes aubryi	Barombi lake, near Kumba	Cameroon	4.71667	9.4	Sudanonautes	Neil Cumberlidge, unpublished data
Sudanonautes	Sudanonautes aubryi	206	Sudanonautes aubryi	Bipindi	Cameroon	3.1	10.5	Sudanonautes	Neil Cumberlidge, unpublished data
Sudanonautes	Sudanonautes aubryi	207	Sudanonautes aubryi	Bitye, Ja River	Cameroon	3.02	12.37	Sudanonautes	Neil Cumberlidge, unpublished data
Sudanonautes	Sudanonautes aubryi	208	Sudanonautes aubryi	Elephantensee	Cameroon	4.65	9.4	Sudanonautes	Neil Cumberlidge, unpublished data
Sudanonautes	Sudanonautes aubryi	209	Sudanonautes aubryi	Kembong, Cross river, near Mamfe	Cameroon	5.65	9.23	Sudanonautes	Neil Cumberlidge, unpublished data
Sudanonautes	Sudanonautes aubryi	210	Sudanonautes aubryi	Kribi	Cameroon	2.93333	9.93333	Sudanonautes	Neil Cumberlidge, unpublished data
Sudanonautes	Sudanonautes aubryi	211	Sudanonautes aubryi	Kumba	Cameroon	4.72	9.18	Sudanonautes	Neil Cumberlidge, unpublished data
Sudanonautes	Sudanonautes aubryi	212	Sudanonautes aubryi	Longji	Cameroon	3.06667	9.98333	Sudanonautes	Neil Cumberlidge, unpublished data
Sudanonautes	Sudanonautes aubryi	213	Sudanonautes aubryi	Makau River Koukoup,	Cameroon	5.35	10.92	Sudanonautes	Neil Cumberlidge, unpublished data
Sudanonautes	Sudanonautes aubryi	214	Sudanonautes aubryi	Mangasa, near Mamfe,	Cameroon	5.77	9.28	Sudanonautes	Neil Cumberlidge, unpublished data
Sudanonautes	Sudanonautes aubryi	215	Sudanonautes aubryi	Nyong	Cameroon	4	13.57	Sudanonautes	Neil Cumberlidge, unpublished data
Sudanonautes	Sudanonautes aubryi	216	Sudanonautes aubryi	Olounou	Cameroon	2.82	12.13	Sudanonautes	Neil Cumberlidge, unpublished data
Sudanonautes	Sudanonautes aubryi	217	Sudanonautes aubryi	Rhumsiki, Mandara Mountains	Cameroon	10	13.4667	Sudanonautes	Neil Cumberlidge, unpublished data
Sudanonautes	Sudanonautes aubryi	218	Sudanonautes aubryi	river Manjou, Manengaba road	Cameroon	5.65	13.02	Sudanonautes	Neil Cumberlidge, unpublished data
Sudanonautes	Sudanonautes aubryi	219	Sudanonautes aubryi	River Mfiende (Mfiande), near Enongal	Cameroon	2.87	11.17	Sudanonautes	Neil Cumberlidge, unpublished data
Sudanonautes	Sudanonautes aubryi	220	Sudanonautes aubryi	Sakbayeme, near Edea	Cameroon	3.78333	10.25	Sudanonautes	Neil Cumberlidge, unpublished data
Sudanonautes	Sudanonautes aubryi	221	Sudanonautes aubryi	Tiko	Cameroon	4.03333	9.31667	Sudanonautes	Neil Cumberlidge, unpublished data
Sudanonautes	Sudanonautes aubryi	222	Sudanonautes aubryi	Victoria (=Limbé)	Cameroon	4.01667	9.2	Sudanonautes	Neil Cumberlidge, unpublished data
Sudanonautes	Sudanonautes aubryi	223	Sudanonautes aubryi	Yabassi	Cameroon	4.5	9.98333	Sudanonautes	Neil Cumberlidge, unpublished data
Sudanonautes	Sudanonautes aubryi	224	Sudanonautes aubryi	Yaounde	Cameroon	3.85	11.5167	Sudanonautes	Neil Cumberlidge, unpublished data
Sudanonautes	Sudanonautes aubryi	225	Sudanonautes aubryi	Bandama River, Lamto	Côte d'Ivoire	6.25874	-5.04021	Sudanonautes	Neil Cumberlidge, unpublished data
Sudanonautes	Sudanonautes aubryi	226	Sudanonautes aubryi	Bouaké	Côte d'Ivoire	7.71637	-5.09979	Sudanonautes	Neil Cumberlidge, unpublished data
Sudanonautes	Sudanonautes aubryi	227	Sudanonautes aubryi	Batah (= Bata?)	Equatorial Guinea	1.80276	9.79016	Sudanonautes	Neil Cumberlidge, unpublished data
Sudanonautes	Sudanonautes aubryi	228	Sudanonautes aubryi	Abanga river, Ogoué river	Gabon	0.2	10.18	Sudanonautes	Neil Cumberlidge, unpublished data
Sudanonautes	Sudanonautes aubryi	229	Sudanonautes aubryi	Franceville	Gabon	-1.61734	13.6013	Sudanonautes	Neil Cumberlidge, unpublished data
Sudanonautes	Sudanonautes aubryi	230	Sudanonautes aubryi	Ejura	Ghana	7.39997	-1.35886	Sudanonautes	Neil Cumberlidge, unpublished data
Sudanonautes	Sudanonautes aubryi	231	Sudanonautes aubryi	Elmina	Ghana	5.10997	-1.34065	Sudanonautes	Neil Cumberlidge, unpublished data
Sudanonautes	Sudanonautes aubryi	232	Sudanonautes aubryi	Kete Krashi (= Kete-Krachi)	Ghana	7.8	-0.02	Sudanonautes	Neil Cumberlidge, unpublished data
Sudanonautes	Sudanonautes aubryi	233	Sudanonautes aubryi	Kofoudua (Koforidua?)	Ghana	5.43333	-0.8	Sudanonautes	Neil Cumberlidge, unpublished data
Sudanonautes	Sudanonautes aubryi	234	Sudanonautes aubryi	Okone, on road to Suhum Adams College, Suhum	Ghana	6.03333	-0.45	Sudanonautes	Neil Cumberlidge, unpublished data
Sudanonautes	Sudanonautes aubryi	235	Sudanonautes aubryi	Tafo, Kumasi	Ghana	6.75376	-1.60477	Sudanonautes	Neil Cumberlidge, unpublished data
Sudanonautes	Sudanonautes aubryi	236	Sudanonautes aubryi	Volta region	Ghana	7.2	0.5	Sudanonautes	Neil Cumberlidge, unpublished data
Sudanonautes	Sudanonautes aubryi	237	Sudanonautes aubryi	Awgu	Nigeria	6.08333	7.43333	Sudanonautes	Neil Cumberlidge, unpublished data
Sudanonautes	Sudanonautes aubryi	238	Sudanonautes aubryi	Bida	Nigeria	6	9.08333	Sudanonautes	Neil Cumberlidge, unpublished data
Sudanonautes	Sudanonautes aubryi	239	Sudanonautes aubryi	Funtua	Nigeria	11.5667	7.28333	Sudanonautes	Neil Cumberlidge, unpublished data
Sudanonautes	Sudanonautes aubryi	240	Sudanonautes aubryi	Gwarzo	Nigeria	11.9167	7.95	Sudanonautes	Neil Cumberlidge, unpublished data
Sudanonautes	Sudanonautes aubryi	241	Sudanonautes aubryi	Ibadan	Nigeria	7.38333	3.93333	Sudanonautes	Neil Cumberlidge, unpublished data
Sudanonautes	Sudanonautes aubryi	242	Sudanonautes aubryi	Igbetti	Nigeria	8.73333	4.13333	Sudanonautes	Neil Cumberlidge, unpublished data
Sudanonautes	Sudanonautes aubryi	243	Sudanonautes aubryi	Ile-Ife	Nigeria	7.55	4.56667	Sudanonautes	Neil Cumberlidge, unpublished data
Sudanonautes	Sudanonautes aubryi	244	Sudanonautes aubryi	Ilorin	Nigeria	8.53333	4.56667	Sudanonautes	Neil Cumberlidge, unpublished data
Sudanonautes	Sudanonautes aubryi	245	Sudanonautes aubryi	Jos	Nigeria	9.91667	8.86667	Sudanonautes	Neil Cumberlidge, unpublished data
Sudanonautes	Sudanonautes aubryi	246	Sudanonautes aubryi	Kontagora below Maingyara	Nigeria	9.1	8.52	Sudanonautes	Neil Cumberlidge, unpublished data
Sudanonautes	Sudanonautes aubryi	247	Sudanonautes aubryi	Lagos	Nigeria	6.45	3.46667	Sudanonautes	Neil Cumberlidge, unpublished data
Sudanonautes	Sudanonautes aubryi	248	Sudanonautes aubryi	Obubra District	Nigeria	6.08333	8.33333	Sudanonautes	Neil Cumberlidge, unpublished data
Sudanonautes	Sudanonautes aubryi	249	Sudanonautes aubryi	Ogun river, Lagos	Nigeria	6.45	3.46667	Sudanonautes	Neil Cumberlidge, unpublished data
Sudanonautes	Sudanonautes aubryi	250	Sudanonautes aubryi	Okigwe	Nigeria	5.8	7.33333	Sudanonautes	Neil Cumberlidge, unpublished data
Sudanonautes	Sudanonautes aubryi	251	Sudanonautes aubryi	Oyo	Nigeria	8.83333	3.91667	Sudanonautes	Neil Cumberlidge, unpublished data
Sudanonautes	Sudanonautes aubryi	252	Sudanonautes aubryi	Rogo	Nigeria	11.5333	7.83333	Sudanonautes	Neil Cumberlidge, unpublished data
Sudanonautes	Sudanonautes aubryi	253	Sudanonautes aubryi	Tiga Lake	Nigeria	11.5	8.43333	Sudanonautes	Neil Cumberlidge, unpublished data
Sudanonautes	Sudanonautes aubryi	254	Sudanonautes aubryi	Aledjo	Togo	9.25	1.2	Sudanonautes	Neil Cumberlidge, unpublished data
Sudanonautes	Sudanonautes aubryi	255	Sudanonautes aubryi	Atakpamé (Evu)	Togo	7.56667	1.23333	Sudanonautes	Neil Cumberlidge, unpublished data
Sudanonautes	Sudanonautes aubryi	256	Sudanonautes aubryi	Badou (Badu)	Togo	7.58	0.6	Sudanonautes	Neil Cumberlidge, unpublished data
Sudanonautes	Sudanonautes aubryi	257	Sudanonautes aubryi	Blitta	Togo	8.31667	0.983333	Sudanonautes	Neil Cumberlidge, unpublished data
Sudanonautes	Sudanonautes aubryi	258	Sudanonautes aubryi	Ebéva	Togo	7.51667	1.08333	Sudanonautes	Neil Cumberlidge, unpublished data
Sudanonautes	Sudanonautes aubryi	259	Sudanonautes aubryi	Fazao	Togo	8.7	0.766667	Sudanonautes	Neil Cumberlidge, unpublished data
Sudanonautes	Sudanonautes aubryi	260	Sudanonautes aubryi	Foret de Missahohoe, near Palime, north of Kloto	Togo	6.932	0.57269	Sudanonautes	Neil Cumberlidge, unpublished data
Sudanonautes	Sudanonautes aubryi	261	Sudanonautes aubryi	Klouto (=Kloto)	Togo	6.95	0.566667	Sudanonautes	Neil Cumberlidge, unpublished data
Sudanonautes	Sudanonautes aubryi	262	Sudanonautes aubryi	Kpalimé or Palimé	Togo	6.9	0.633333	Sudanonautes	Neil Cumberlidge, unpublished data
Sudanonautes	Sudanonautes aubryi	263	Sudanonautes aubryi	Lac Togo	Togo	6.25	1.41667	Sudanonautes	Neil Cumberlidge, unpublished data
Sudanonautes	Sudanonautes aubryi	264	Sudanonautes aubryi	Lome (Bismarksburg)	Togo	7.1	1.6	Sudanonautes	Neil Cumberlidge, unpublished data
Sudanonautes	Sudanonautes floweri	265	Sudanonautes aubryi	Misahöhe (=Foret de Missahohoe)	Togo	6.93333	0.6	Sudanonautes	Neil Cumberlidge, unpublished data
Sudanonautes	Sudanonautes floweri	266	Sudanonautes aubryi	Niamtougou	Togo	7.2	1.16667	Sudanonautes	Neil Cumberlidge, unpublished data
Sudanonautes	Sudanonautes floweri	267	Sudanonautes aubryi	Palimé	Togo	6.9	0.633333	Sudanonautes	Neil Cumberlidge, unpublished data
Sudanonautes	Sudanonautes floweri	268	Sudanonautes aubryi	Porto Séguro (Agbodrafo), Lac Togo	Togo	6.11667	7.48333	Sudanonautes	Neil Cumberlidge, unpublished data
Sudanonautes	Sudanonautes floweri	269	Sudanonautes aubryi	Sokodé	Togo	8.98333	1.13333	Sudanonautes	Neil Cumberlidge, unpublished data
Sudanonautes	Sudanonautes floweri	270	Sudanonautes floweri	Landana, Côte de Loango	Angola	5.25	12.25	Sudanonautes	Neil Cumberlidge, unpublished data
Sudanonautes	Sudanonautes floweri	271	Sudanonautes floweri	Luali river	Angola	5.06667	12.4833	Sudanonautes	Neil Cumberlidge, unpublished data
Sudanonautes	Sudanonautes floweri	272	Sudanonautes floweri	Bakundu (Bakundi?)	Cameroon	8.03333	10.75	Sudanonautes	Neil Cumberlidge, unpublished data
Sudanonautes	Sudanonautes floweri	273	Sudanonautes floweri	Barombi lake, near Kumba	Cameroon	4.71667	9.4	Sudanonautes	Neil Cumberlidge, unpublished data
Sudanonautes	Sudanonautes floweri	274	Sudanonautes floweri	Batouri	Cameroon	4.43333	14.45	Sudanonautes	Neil Cumberlidge, unpublished data
Sudanonautes	Sudanonautes floweri	275	Sudanonautes floweri	Bibundi	Cameroon	4.26667	8.93333	Sudanonautes	Neil Cumberlidge, unpublished data
Sudanonautes	Sudanonautes floweri	276	Sudanonautes floweri	Buea	Cameroon	4.15	9.21667	Sudanonautes	Neil Cumberlidge, unpublished data
Sudanonautes	Sudanonautes floweri	277	Sudanonautes floweri	Douala	Cameroon	4.06667	9.71667	Sudanonautes	Neil Cumberlidge, unpublished data
Sudanonautes	Sudanonautes floweri	278	Sudanonautes floweri	Kembong	Cameroon	5.65013	9.23333	Sudanonautes	Neil Cumberlidge, unpublished data
Sudanonautes	Sudanonautes floweri	279	Sudanonautes floweri	Kumba	Cameroon	4.65	9.43333	Sudanonautes	Neil Cumberlidge, unpublished data
Sudanonautes	Sudanonautes floweri	280	Sudanonautes floweri	Mamfe	Cameroon	5.76667	9.3	Sudanonautes	Neil Cumberlidge, unpublished data
Sudanonautes	Sudanonautes floweri	281	Sudanonautes floweri	Supe	Cameroon	4.94238	9.51931	Sudanonautes	Neil Cumberlidge, unpublished data
Sudanonautes	Sudanonautes floweri	282	Sudanonautes floweri	Victoria = Limbe	Cameroon	4.01667	9.2	Sudanonautes	Neil Cumberlidge, unpublished data
Sudanonautes	Sudanonautes floweri	283	Sudanonautes floweri	Bangui	Central African Republic	2.5	17.3167	Sudanonautes	Neil Cumberlidge, unpublished data
Sudanonautes	Sudanonautes floweri	284	Sudanonautes floweri	Uele river	Central African Republic	3.75	25	Sudanonautes	Neil Cumberlidge, unpublished data
Sudanonautes	Sudanonautes floweri	285	Sudanonautes floweri	Bambesa, Bas-Uele	Democratic Republic of the Congo	3.53542	25.6655	Sudanonautes	Neil Cumberlidge, unpublished data
Sudanonautes	Sudanonautes floweri	286	Sudanonautes floweri	Banana	Democratic Republic of the Congo	-5.98059	12.3843	Sudanonautes	Neil Cumberlidge, unpublished data
Sudanonautes	Sudanonautes floweri	287	Sudanonautes floweri	Buta, Bas-Uele	Democratic Republic of the Congo	2.89136	24.6983	Sudanonautes	Neil Cumberlidge, unpublished data
Sudanonautes	Sudanonautes floweri	288	Sudanonautes floweri	Duma, Haut-Uele	Democratic Republic of the Congo	5.12666	27.2615	Sudanonautes	Neil Cumberlidge, unpublished data
Sudanonautes	Sudanonautes floweri	289	Sudanonautes floweri	Epulu river	Democratic Republic of the Congo	1.25	28.35	Sudanonautes	Neil Cumberlidge, unpublished data
Sudanonautes	Sudanonautes floweri	290	Sudanonautes floweri	Faradje	Democratic Republic of the Congo	3.7375	29.707	Sudanonautes	Neil Cumberlidge, unpublished data
Sudanonautes	Sudanonautes floweri	291	Sudanonautes floweri	Gamangui	Democratic Republic of the Congo	2.16667	27.3333	Sudanonautes	Neil Cumberlidge, unpublished data
Sudanonautes	Sudanonautes floweri	292	Sudanonautes floweri	Ganda Sundi	Democratic Republic of the Congo	-4.86645	12.8666	Sudanonautes	Neil Cumberlidge, unpublished data
Sudanonautes	Sudanonautes floweri	293	Sudanonautes floweri	Gangala-na-Badio	Democratic Republic of the Congo	3.23	22.13	Sudanonautes	Neil Cumberlidge, unpublished data
Sudanonautes	Sudanonautes floweri	294	Sudanonautes floweri	Garamba Park National de la Congo, Orientale	Democratic Republic of the Congo	4.1522	29.5194	Sudanonautes	Neil Cumberlidge, unpublished data
Sudanonautes	Sudanonautes floweri	295	Sudanonautes floweri	Gombari (Van Kerckhovenville)	Democratic Republic of the Congo	3.33333	29.3333	Sudanonautes	Neil Cumberlidge, unpublished data
Sudanonautes	Sudanonautes floweri	296	Sudanonautes floweri	Ituri river	Democratic Republic of the Congo	1.50091	27.4412	Sudanonautes	Neil Cumberlidge, unpublished data
Sudanonautes	Sudanonautes floweri	297	Sudanonautes floweri	Kibali	Democratic Republic of the Congo	3.35907	29.0916	Sudanonautes	Neil Cumberlidge, unpublished data
Sudanonautes	Sudanonautes floweri	298	Sudanonautes floweri	Kisangani (Stanleyville), Congo River	Democratic Republic of the Congo	0.508722	25.1859	Sudanonautes	Neil Cumberlidge, unpublished data
Sudanonautes	Sudanonautes floweri	299	Sudanonautes floweri	Luki, Territoire de Boma	Democratic Republic of the Congo	-5.6375	13.0668	Sudanonautes	Neil Cumberlidge, unpublished data
Sudanonautes	Sudanonautes floweri	300	Sudanonautes floweri	Monbuttu (upper Uele River) between Kibali and Ituri Rivers, W. of Lake Albert = Mongbwalu	Democratic Republic of the Congo	1.9245	30.0518	Sudanonautes	Neil Cumberlidge, unpublished data
Sudanonautes	Sudanonautes floweri	301	Sudanonautes floweri	Nepoko River, nr. Gamangui	Democratic Republic of the Congo	2.12	27.33	Sudanonautes	Neil Cumberlidge, unpublished data
Sudanonautes	Sudanonautes floweri	302	Sudanonautes floweri	Poko	Democratic Republic of the Congo	3.13333	26.85	Sudanonautes	Neil Cumberlidge, unpublished data
Sudanonautes	Sudanonautes floweri	303	Sudanonautes floweri	s of Poko	Democratic Republic of the Congo	3.12	26.83	Sudanonautes	Neil Cumberlidge, unpublished data
Sudanonautes	Sudanonautes floweri	304	Sudanonautes floweri	Tshopo river, Kisangani	Democratic Republic of the Congo	0.538349	25.1869	Sudanonautes	Neil Cumberlidge, unpublished data
Sudanonautes	Sudanonautes floweri	305	Sudanonautes floweri	Uele river	Democratic Republic of the Congo	3.70533	29.9962	Sudanonautes	Neil Cumberlidge, unpublished data
Sudanonautes	Sudanonautes floweri	306	Sudanonautes floweri	Yakuluku, Haut-Uele	Democratic Republic of the Congo	4.44335	28.8156	Sudanonautes	Neil Cumberlidge, unpublished data
Sudanonautes	Sudanonautes floweri	307	Sudanonautes floweri	Bioko	Equatorial Guinea	3.5	8.7	Sudanonautes	Neil Cumberlidge, unpublished data
Sudanonautes	Sudanonautes floweri	308	Sudanonautes floweri	Lambarene, Ogoué river	Gabon	-0.683333	10.2167	Sudanonautes	Neil Cumberlidge, unpublished data
Sudanonautes	Sudanonautes floweri	309	Sudanonautes floweri	Libreville	Gabon	0.372237	9.6954	Sudanonautes	Neil Cumberlidge, unpublished data
Sudanonautes	Sudanonautes floweri	310	Sudanonautes floweri	Mayumba	Gabon	3.42	10.65	Sudanonautes	Neil Cumberlidge, unpublished data
Sudanonautes	Sudanonautes floweri	311	Sudanonautes floweri	Oguma, Rembo N'Kami	Gabon	-2.11667	10.1833	Sudanonautes	Neil Cumberlidge, unpublished data
Sudanonautes	Sudanonautes floweri	312	Sudanonautes floweri	Province de l'Ogooue-Ivindo, Foret de Minkebe, Nord Est du Gabon Rivier du chautier d'Or du nom Minkebe	Gabon	1.77113	12.8	Sudanonautes	Neil Cumberlidge, unpublished data
Sudanonautes	Sudanonautes floweri	313	Sudanonautes floweri	Abakaliki	Nigeria	6.31136	8.10285	Sudanonautes	Neil Cumberlidge, unpublished data
Sudanonautes	Sudanonautes floweri	314	Sudanonautes floweri	Agwu	Nigeria	7.74627	8.12901	Sudanonautes	Neil Cumberlidge, unpublished data
Sudanonautes	Sudanonautes floweri	315	Sudanonautes floweri	Ake-Eze	Nigeria	5.91973	7.66599	Sudanonautes	Neil Cumberlidge, unpublished data
Sudanonautes	Sudanonautes floweri	316	Sudanonautes floweri	Amachi	Nigeria	6.30622	8.2093	Sudanonautes	Neil Cumberlidge, unpublished data
Sudanonautes	Sudanonautes floweri	317	Sudanonautes floweri	Arochuku	Nigeria	5.35	7.9	Sudanonautes	Neil Cumberlidge, unpublished data
Sudanonautes	Sudanonautes floweri	318	Sudanonautes floweri	Arochukwu	Nigeria	5.39069	7.90219	Sudanonautes	Neil Cumberlidge, unpublished data
Sudanonautes	Sudanonautes floweri	319	Sudanonautes floweri	Asaba	Nigeria	6.18333	6.71667	Sudanonautes	Neil Cumberlidge, unpublished data
Sudanonautes	Sudanonautes floweri	320	Sudanonautes floweri	Benin City	Nigeria	6.31667	5.68333	Sudanonautes	Neil Cumberlidge, unpublished data
Sudanonautes	Sudanonautes floweri	321	Sudanonautes floweri	Calabar	Nigeria	4.93333	8.45	Sudanonautes	Neil Cumberlidge, unpublished data
Sudanonautes	Sudanonautes floweri	322	Sudanonautes floweri	Ekok, Cross River	Nigeria	5.81126	8.84833	Sudanonautes	Neil Cumberlidge, unpublished data
Sudanonautes	Sudanonautes floweri	323	Sudanonautes floweri	Ezinachi	Nigeria	5.70972	7.35786	Sudanonautes	Neil Cumberlidge, unpublished data
Sudanonautes	Sudanonautes floweri	324	Sudanonautes floweri	Kaduna	Nigeria	10.4667	7.41667	Sudanonautes	Neil Cumberlidge, unpublished data
Sudanonautes	Sudanonautes floweri	325	Sudanonautes floweri	Njaba	Nigeria	5.71297	6.98999	Sudanonautes	Neil Cumberlidge, unpublished data
Sudanonautes	Sudanonautes floweri	326	Sudanonautes floweri	Northeast of Amuro	Nigeria	5.81036	7.31459	Sudanonautes	Neil Cumberlidge, unpublished data
Sudanonautes	Sudanonautes floweri	327	Sudanonautes floweri	Oban	Nigeria	5.28333	8.55	Sudanonautes	Neil Cumberlidge, unpublished data
Sudanonautes	Sudanonautes floweri	328	Sudanonautes floweri	Obudu Cattle Ranch	Nigeria	6.63333	9.08333	Sudanonautes	Neil Cumberlidge, unpublished data
Sudanonautes	Sudanonautes floweri	329	Sudanonautes floweri	Ofeme	Nigeria	5.6385	7.43323	Sudanonautes	Neil Cumberlidge, unpublished data
Sudanonautes	Sudanonautes floweri	330	Sudanonautes floweri	Ogoja	Nigeria	6.66667	8.75	Sudanonautes	Neil Cumberlidge, unpublished data
Sudanonautes	Sudanonautes floweri	331	Sudanonautes floweri	Otta	Nigeria	6.10249	6.99124	Sudanonautes	Neil Cumberlidge, unpublished data
Sudanonautes	Sudanonautes floweri	332	Sudanonautes floweri	Owerri	Nigeria	5.50716	7.01798	Sudanonautes	Neil Cumberlidge, unpublished data
Sudanonautes	Sudanonautes floweri	333	Sudanonautes floweri	Pasakwauri	Nigeria	9.6	8.41667	Sudanonautes	Neil Cumberlidge, unpublished data
Sudanonautes	Sudanonautes floweri	334	Sudanonautes floweri	Sapele	Nigeria	5.91667	5.76667	Sudanonautes	Neil Cumberlidge, unpublished data
Sudanonautes	Sudanonautes floweri	335	Sudanonautes floweri	Southwest of Amuro	Nigeria	5.78962	7.28367	Sudanonautes	Neil Cumberlidge, unpublished data
Sudanonautes	Sudanonautes floweri	336	Sudanonautes floweri	Uduma	Nigeria	6.09897	7.61095	Sudanonautes	Neil Cumberlidge, unpublished data
Sudanonautes	Sudanonautes floweri	337	Sudanonautes floweri	Ugwaku	Nigeria	5.70863	7.3934	Sudanonautes	Neil Cumberlidge, unpublished data
Sudanonautes	Sudanonautes floweri	338	Sudanonautes floweri	Umuagu	Nigeria	5.61752	7.43465	Sudanonautes	Neil Cumberlidge, unpublished data
Sudanonautes	Sudanonautes floweri	339	Sudanonautes floweri	Uzombe = Izombe	Nigeria	5.63339	6.86668	Sudanonautes	Neil Cumberlidge, unpublished data
Sudanonautes	Sudanonautes floweri	340	Sudanonautes floweri	Yakurr, Cross River State	Nigeria	5.84331	8.15634	Sudanonautes	Neil Cumberlidge, unpublished data
Sudanonautes	Sudanonautes floweri	341	Sudanonautes floweri	Yankari Game Reserve, Wiki	Nigeria	9.73333	10.5833	Sudanonautes	Neil Cumberlidge, unpublished data
Sudanonautes	Sudanonautes floweri	342	Sudanonautes floweri	Dougou River near Madingo-Kayes	Republic of the Congo	-4.27325	11.6651	Sudanonautes	Neil Cumberlidge, unpublished data
Sudanonautes	Sudanonautes floweri	343	Sudanonautes floweri	Les Saras	Republic of the Congo	-4.35939	12.3523	Sudanonautes	Neil Cumberlidge, unpublished data
Sudanonautes	Sudanonautes floweri	344	Sudanonautes floweri	Sounda	Republic of the Congo	-4.08311	12.1334	Sudanonautes	Neil Cumberlidge, unpublished data
Sudanonautes	Sudanonautes floweri	345	Sudanonautes floweri	Bahr el Gebel	South Sudan	8	30.5	Sudanonautes	Neil Cumberlidge, unpublished data
Sudanonautes	Sudanonautes floweri	346	Sudanonautes floweri	Gondokoro	South Sudan	4.9	31.5833	Sudanonautes	Neil Cumberlidge, unpublished data
Sudanonautes	Sudanonautes floweri	347	Sudanonautes floweri	Juba	South Sudan	4.83333	31.5833	Sudanonautes	Neil Cumberlidge, unpublished data
Sudanonautes	Sudanonautes granulatus	348	Sudanonautes floweri	Lado Nipo (Mt. Lado)	South Sudan	5.16667	31.5333	Sudanonautes	Neil Cumberlidge, unpublished data
Sudanonautes	Sudanonautes granulatus	349	Sudanonautes floweri	Mongalla	South Sudan	5.2	31.7	Sudanonautes	Neil Cumberlidge, unpublished data
Sudanonautes	Sudanonautes granulatus	350	Sudanonautes floweri	Shamfe (Shambe?)	South Sudan	7.13333	30.8	Sudanonautes	Neil Cumberlidge, unpublished data
Sudanonautes	Sudanonautes granulatus	351	Sudanonautes floweri	Tori River, Yei, Equatoria	South Sudan	4.38206	30.5739	Sudanonautes	Neil Cumberlidge, unpublished data
Sudanonautes	Sudanonautes granulatus	352	Sudanonautes floweri	Gulu, Acholi District	Uganda	2.78	32.3	Sudanonautes	Neil Cumberlidge, unpublished data
Sudanonautes	Sudanonautes granulatus	353	Sudanonautes granulatus	Bafia near the Mban River NW Yaounde	Cameroon	4.7744	11.2183	Sudanonautes	Neil Cumberlidge, unpublished data
Sudanonautes	Sudanonautes granulatus	354	Sudanonautes granulatus	Billi, near Kumba	Cameroon	2.43333	11.21	Sudanonautes	Neil Cumberlidge, unpublished data
Sudanonautes	Sudanonautes granulatus	355	Sudanonautes granulatus	Bipindi near Lokoundie river NW Ebolowa	Cameroon	3.1	10.5	Sudanonautes	Neil Cumberlidge, unpublished data
Sudanonautes	Sudanonautes granulatus	356	Sudanonautes granulatus	Bipindi, Lokoundje River	Cameroon	3.07574	10.4029	Sudanonautes	Neil Cumberlidge, unpublished data
Sudanonautes	Sudanonautes granulatus	357	Sudanonautes granulatus	Ekok, Cross River	Cameroon	5.81101	8.84816	Sudanonautes	Neil Cumberlidge, unpublished data
Sudanonautes	Sudanonautes granulatus	358	Sudanonautes granulatus	Johann Albrechtshöhe see Kumba	Cameroon	4.65	9.43	Sudanonautes	Neil Cumberlidge, unpublished data
Sudanonautes	Sudanonautes granulatus	359	Sudanonautes granulatus	Kembong, near Mamfe	Cameroon	5.67391	9.23954	Sudanonautes	Neil Cumberlidge, unpublished data
Sudanonautes	Sudanonautes granulatus	360	Sudanonautes granulatus	Kumba	Cameroon	4.64003	9.45027	Sudanonautes	Neil Cumberlidge, unpublished data
Sudanonautes	Sudanonautes granulatus	361	Sudanonautes granulatus	Kumba (Johann Albrechtshöhe)	Cameroon	4.65532	9.41179	Sudanonautes	Neil Cumberlidge, unpublished data
Sudanonautes	Sudanonautes granulatus	362	Sudanonautes granulatus	Soppo	Cameroon	4.15	9.28333	Sudanonautes	Neil Cumberlidge, unpublished data
Sudanonautes	Sudanonautes granulatus	363	Sudanonautes granulatus	Tributary of Cross River, Tinto, Assumbi, Mamfe Division,	Cameroon	5.54507	9.5874	Sudanonautes	Neil Cumberlidge, unpublished data
Sudanonautes	Sudanonautes granulatus	364	Sudanonautes granulatus	Victoria	Cameroon	4.02	9.2	Sudanonautes	Neil Cumberlidge, unpublished data
Sudanonautes	Sudanonautes granulatus	365	Sudanonautes granulatus	Koudougou, 10 km southwest of Bouafle (7?N, 5?40'W),	Côte d'Ivoire	7.00439	-5.66662	Sudanonautes	Neil Cumberlidge, unpublished data
Sudanonautes	Sudanonautes granulatus	366	Sudanonautes granulatus	Fernando Po = Bioko	Equatorial Guinea	3.5	8.7	Sudanonautes	Neil Cumberlidge, unpublished data
Sudanonautes	Sudanonautes granulatus	367	Sudanonautes granulatus	Lago Loretto (Laguna Loreto), Bioko	Equatorial Guinea	3.40776	8.67301	Sudanonautes	Neil Cumberlidge, unpublished data
Sudanonautes	Sudanonautes granulatus	368	Sudanonautes granulatus	Ankobra River, South West District (5?N, 2?14'W)	Ghana	5.00471	-2.23351	Sudanonautes	Neil Cumberlidge, unpublished data
Sudanonautes	Sudanonautes granulatus	369	Sudanonautes granulatus	Bismarksburg (=Aneho, 40 km east of Lome)	Ghana	6.24552	1.57436	Sudanonautes	Neil Cumberlidge, unpublished data
Sudanonautes	Sudanonautes granulatus	370	Sudanonautes granulatus	Ayip-Eku Oil Palm Estate, between Osomba and New Ndebezi villages (5?27'N, 8?43'E)	Nigeria	5.45	8.71667	Sudanonautes	Neil Cumberlidge, unpublished data
Sudanonautes	Sudanonautes granulatus	371	Sudanonautes granulatus	Ekang Road, 30 km northeast of Calabar (4?58'N, 9?25'E)	Nigeria	4.96667	9.41667	Sudanonautes	Neil Cumberlidge, unpublished data
Sudanonautes	Sudanonautes granulatus	372	Sudanonautes granulatus	Ekang Road, 80 km, Ayip-Eku Oil Palm Estate (5?28'N, 8?42'E)	Nigeria	5.46672	8.69999	Sudanonautes	Neil Cumberlidge, unpublished data
Potamonemus	Potamonemus sp.	373	Sudanonautes granulatus	Oban Hills, Cross River State: Ekang (=Akanso-ko=MCC) Road, 25 km northeast of Calabar, (4?56'N, 8?27'E)	Nigeria	4.93336	8.45	Sudanonautes	Neil Cumberlidge, unpublished data
Potamonemus	Potamonemus sp.	374	Sudanonautes granulatus	Obubra division, southern Nigeria, Cross River	Nigeria	6.09495	8.32684	Sudanonautes	Neil Cumberlidge, unpublished data
Potamonemus	Potamonemus sp.	375	Sudanonautes granulatus	River Amire u Kiriki, tributary of Katsina-Ala and Benue rivers	Nigeria	7.09924	9.3323	Sudanonautes	Neil Cumberlidge, unpublished data
Potamonemus	Potamonemus sp.	376	Sudanonautes granulatus	Umaji, Cross River State (6?29'N, 9?15'E)	Nigeria	6.47998	9.25086	Sudanonautes	Neil Cumberlidge, unpublished data
Potamonemus	Potamonemus sp.	377	Sudanonautes granulatus	Foret de Missahohoe, near Palime, north of Kloto	Togo	6.932	0.57269	Sudanonautes	Neil Cumberlidge, unpublished data

## Sheet: meta
column	names	notes
1	rec	record row number
2	species	species as identified by Neil Cumberlidge, University of Michigan
3	locality	locality string
4	country
5	latitude
6	longitude
7	genus
8	data_source	data source for record. For whole dataset: Neil Cumberlidge, unpublished data
